# Supplementary material for: N′-(2-Chloro­benzyl­idene)-2-fluoro­benzohydrazide
Source: Acta Crystallogr Sect E Struct Rep Online. 2010 Dec 24;67(Pt 1):o233. doi: 10.1107/S1600536810053043 (PMC3050234; doi:10.1107/S1600536810053043)
Supplement: Supplementary file 2 [file e-67-0o233-Isup2.hkl]

# 
# h,k,l, Fc-squared, Fo-squared, sigma(Fo-squared) and status flag 
# 
data_I
_shelx_title ' om2388 part statements and dfix the CF bond' 
_shelx_refln_list_code          4 
_shelx_F_calc_maximum      277.28 
_exptl_crystal_F_000       568.00 
_reflns_d_resolution_high  0.7828 
 
loop_ 
 _symmetry_equiv_pos_as_xyz 
 'x, y, z' 
 '-x+1/2, y+1/2, -z+1/2' 
 '-x, -y, -z' 
 'x-1/2, -y-1/2, z-1/2' 
 
_cell_length_a     7.1110 
_cell_length_b    25.2910 
_cell_length_c     7.6560 
_cell_angle_alpha  90.000 
_cell_angle_beta  111.472 
_cell_angle_gamma  90.000 
 
_shelx_F_squared_multiplier     1.000 
 
loop_ 
 _refln_index_h 
 _refln_index_k 
 _refln_index_l 
 _refln_F_squared_calc 
 _refln_F_squared_meas 
 _refln_F_squared_sigma 
 _refln_observed_status 
   2   0   0    76886.48    73213.34   1316.58 o 
   4   0   0     6398.26     6626.32    127.34 o 
   6   0   0      114.80       93.84     12.41 o 
   8   0   0        3.11       14.46      9.36 o 
   1   1   0      255.54      265.83      4.88 o 
   2   1   0     5945.95     6310.85     82.87 o 
   3   1   0       17.31       16.92      2.40 o 
   4   1   0     1145.84     1190.58     20.32 o 
   5   1   0       16.24       17.76      4.02 o 
   6   1   0      297.42      272.97     38.13 o 
   7   1   0        0.08        4.58      4.39 o 
   8   1   0        6.50       11.36      6.52 o 
   0   2   0     1359.15     1468.62     33.88 o 
   1   2   0      672.87      674.52     10.33 o 
   2   2   0      256.63      249.73      8.82 o 
   3   2   0      149.86      156.48      4.68 o 
   4   2   0        7.38        8.60      3.91 o 
   5   2   0       24.23       29.00      5.78 o 
   6   2   0       26.05       24.91      5.10 o 
   7   2   0        0.39       -2.29      4.10 o 
   8   2   0        2.05        5.96      6.27 o 
   1   3   0      554.16      571.89      8.26 o 
   2   3   0     1302.19     1280.97     19.64 o 
   3   3   0      211.50      209.84      8.44 o 
   4   3   0      191.34      188.58      7.46 o 
   5   3   0        0.22        1.64      2.62 o 
   6   3   0       21.87       20.95      4.78 o 
   7   3   0        1.03        0.31      4.34 o 
   8   3   0        0.34        8.98      5.94 o 
   0   4   0     1584.53     1453.86     28.23 o 
   1   4   0     9996.12    10207.18    143.52 o 
   2   4   0     1344.40     1339.53     20.51 o 
   3   4   0      254.87      263.06      7.14 o 
   4   4   0      363.36      368.03     10.53 o 
   5   4   0       19.86       14.14      3.85 o 
   6   4   0       77.31       82.08      9.77 o 
   7   4   0       13.45       20.24      5.81 o 
   8   4   0        3.34        7.12      5.58 o 
   1   5   0     2053.88     2113.21     26.68 o 
   2   5   0      337.27      323.48      7.19 o 
   3   5   0      109.00      124.53      5.29 o 
   4   5   0      157.15      152.28      9.22 o 
   5   5   0      111.83      117.42      8.58 o 
   6   5   0       67.59       68.73      9.90 o 
   7   5   0        2.05        5.29      4.53 o 
   8   5   0        3.67        0.32      6.84 o 
   0   6   0      953.84      882.84     18.90 o 
   1   6   0     4757.57     4642.07     56.07 o 
   2   6   0     1144.03     1134.67     16.30 o 
   3   6   0     2000.35     1926.80     36.21 o 
   4   6   0        0.25        2.17      1.87 o 
   5   6   0       75.36       82.66      6.72 o 
   6   6   0        2.04        4.53      3.64 o 
   7   6   0       10.72       16.89      5.36 o 
   8   6   0        4.18        6.27      7.48 o 
   1   7   0      776.94      757.73     11.37 o 
   2   7   0      184.70      169.20      4.56 o 
   3   7   0       86.70       87.78      4.68 o 
   4   7   0      309.20      293.22     10.21 o 
   5   7   0       21.55       24.94      4.39 o 
   6   7   0        0.43        0.83      3.65 o 
   7   7   0        4.11       16.83      7.30 o 
   8   7   0        3.91        6.30      7.47 o 
   0   8   0     1785.78     1781.13     36.07 o 
   1   8   0     5569.76     5535.85     66.91 o 
   2   8   0       55.59       65.66      4.05 o 
   3   8   0      706.77      702.08     13.90 o 
   4   8   0        0.01       -0.65      1.89 o 
   5   8   0       46.18       47.63      5.02 o 
   6   8   0       54.60       52.78      6.74 o 
   7   8   0        7.10       11.32      6.46 o 
   8   8   0       10.85       16.39     16.39 o 
   1   9   0      253.44      245.04      5.41 o 
   2   9   0      353.93      367.31      8.82 o 
   3   9   0      505.33      455.16     11.35 o 
   4   9   0        7.19       10.82      2.43 o 
   5   9   0      243.30      243.94     10.55 o 
   6   9   0       10.26       14.90      6.50 o 
   7   9   0       60.06       42.16      8.93 o 
   8   9   0       10.42       15.87     15.50 o 
   0  10   0      227.26      191.39      7.25 o 
   1  10   0     1493.98     1522.87     23.13 o 
   2  10   0     1260.47     1214.56     18.15 o 
   3  10   0      226.58      230.32      7.48 o 
   4  10   0       47.79       46.54      4.08 o 
   5  10   0       44.64       43.82      8.71 o 
   6  10   0       45.11       48.65      8.81 o 
   7  10   0        7.52        9.49      6.57 o 
   8  10   0        5.08        7.30     15.94 o 
   1  11   0       98.44      119.37      4.39 o 
   2  11   0      631.25      666.59     11.72 o 
   3  11   0       28.28       26.61      3.11 o 
   4  11   0      147.98      150.51      7.40 o 
   5  11   0       46.99       48.07      6.42 o 
   6  11   0       32.42       43.62      8.93 o 
   7  11   0       28.74       17.70     12.65 o 
   0  12   0     2270.71     2438.11     50.02 o 
   1  12   0     4168.87     4365.77     65.66 o 
   2  12   0      306.58      338.84      8.02 o 
   3  12   0      543.61      571.05     16.75 o 
   4  12   0        0.13        2.83      2.84 o 
   5  12   0      111.18      101.38     10.51 o 
   6  12   0       52.66       50.42      8.86 o 
   7  12   0        2.19        5.54      7.61 o 
   1  13   0      385.67      346.96      8.01 o 
   2  13   0       13.53        9.64      1.67 o 
   3  13   0       17.91       18.39      3.04 o 
   4  13   0        0.57       -0.58      2.68 o 
   5  13   0       86.91      101.91      9.47 o 
   6  13   0        0.12       -8.05      6.30 o 
   7  13   0        6.22        4.25      7.52 o 
   0  14   0     2384.82     2299.41     48.58 o 
   1  14   0      362.61      366.44      9.61 o 
   2  14   0      942.03      933.36     17.05 o 
   3  14   0      140.50      141.36     10.97 o 
   4  14   0      312.87      285.11     18.91 o 
   5  14   0       10.46       15.41      4.77 o 
   6  14   0       38.35       41.03      9.62 o 
   7  14   0        0.00        2.55      6.29 o 
   1  15   0       71.30       80.69      4.17 o 
   2  15   0       15.25       14.22      2.91 o 
   3  15   0       43.57       47.51      5.03 o 
   4  15   0       37.88       37.98      6.54 o 
   5  15   0        2.62        5.73      4.31 o 
   6  15   0       20.38        8.77      5.22 o 
   7  15   0        5.34        6.04      6.73 o 
   0  16   0      206.37      239.24     10.25 o 
   1  16   0      325.16      313.11     10.82 o 
   2  16   0       10.15       10.70      2.38 o 
   3  16   0        1.69        3.80      3.37 o 
   4  16   0       25.56       30.68      4.82 o 
   5  16   0        2.46       -3.60      4.21 o 
   6  16   0        2.71       -1.77      5.09 o 
   7  16   0        0.02        0.18      6.27 o 
   1  17   0        2.35        4.18      2.04 o 
   2  17   0      184.88      185.61      8.51 o 
   3  17   0       65.88       70.10      6.35 o 
   4  17   0       48.72       52.11      5.95 o 
   5  17   0       40.92       36.38      5.88 o 
   6  17   0       69.54       70.18      9.32 o 
   7  17   0       19.04       14.53     11.85 o 
   0  18   0        2.65        6.50      3.13 o 
   1  18   0      235.26      243.19     10.13 o 
   2  18   0      128.27      129.72      6.92 o 
   3  18   0       45.70       38.47      5.00 o 
   4  18   0       16.26       16.85      4.40 o 
   5  18   0        0.27       -0.18      4.20 o 
   6  18   0        2.07       11.25      5.67 o 
   7  18   0       24.70       25.11     13.71 o 
   1  19   0        0.14        1.72      2.22 o 
   2  19   0        7.32        8.33      2.90 o 
   3  19   0       40.18       39.08      5.19 o 
   4  19   0        6.35        8.79      3.94 o 
   5  19   0        2.02       -0.32      5.49 o 
   6  19   0        0.03        7.85      5.51 o 
   0  20   0      721.00      709.16     68.84 o 
   1  20   0       14.05       23.59      3.24 o 
   2  20   0       65.97       78.78      5.81 o 
   3  20   0       19.44       29.98      5.41 o 
   4  20   0        3.18        6.21      3.93 o 
   5  20   0        2.86        8.55      4.98 o 
   6  20   0       35.48       32.19      7.60 o 
   1  21   0       59.00       64.54      5.14 o 
   2  21   0       14.76       13.08      3.46 o 
   3  21   0        0.73        2.87      3.40 o 
   4  21   0        1.51        0.51      3.96 o 
   5  21   0        7.42        9.00      5.19 o 
   6  21   0        2.72        7.26      6.02 o 
   0  22   0        2.76        2.70      5.62 o 
   1  22   0        1.72        6.97      3.53 o 
   2  22   0        1.52        3.45      3.21 o 
   3  22   0       10.85       22.04      4.87 o 
   4  22   0        0.05        2.83      4.08 o 
   5  22   0       55.97       60.56      8.48 o 
   6  22   0        3.24       10.72      7.43 o 
   1  23   0        0.01        6.89      3.37 o 
   2  23   0       46.58       40.00      5.76 o 
   3  23   0       91.39       93.41      8.25 o 
   4  23   0       32.31       35.81      6.15 o 
   5  23   0        7.80        7.81      5.59 o 
   0  24   0      432.13      401.59     24.25 o 
   1  24   0        5.44        0.86      3.23 o 
   2  24   0      393.41      359.91     20.02 o 
   3  24   0       36.05       36.85      7.13 o 
   4  24   0       47.42       37.11      6.08 o 
   5  24   0       21.60       14.75      6.74 o 
   1  25   0        6.41        9.32      4.26 o 
   2  25   0        0.24        7.06      4.66 o 
   3  25   0        2.46        4.34      5.02 o 
   4  25   0        9.57        6.64      5.10 o 
   5  25   0        7.12        7.30      7.88 o 
   0  26   0       24.14       18.31      6.34 o 
   1  26   0       57.41       55.07      9.56 o 
   2  26   0       32.29       33.40      7.03 o 
   3  26   0       12.73       16.90      6.58 o 
   4  26   0       19.95       12.93      6.95 o 
   5  26   0        2.19        0.50     15.50 o 
   1  27   0        1.26        2.97      4.01 o 
   2  27   0       81.45       74.56     13.63 o 
   3  27   0        7.98        8.19      7.43 o 
   4  27   0       85.97       89.90     12.32 o 
   0  28   0        0.05       -1.58      5.91 o 
   1  28   0       16.41       25.04      7.24 o 
   2  28   0        5.02        4.78      6.78 o 
   3  28   0        1.47        3.74      6.14 o 
   4  28   0        5.72       11.84      8.40 o 
   1  29   0       11.90       23.21      6.93 o 
   2  29   0        0.34       -0.25      5.14 o 
   3  29   0        4.55       17.59      6.68 o 
   0  30   0        3.12        6.99      6.78 o 
   1  30   0       49.51       50.61      8.66 o 
   2  30   0        0.03        6.66      5.72 o 
   3  30   0       23.45       28.98     13.11 o 
   1  31   0        0.00        4.99      5.64 o 
   2  31   0        0.00        0.30     10.58 o 
   0  32   0        1.04        8.49     10.21 o 
   1  32   0        4.61       18.87      6.68 o 
  -7   0   1       56.12       53.33     10.65 o 
  -5   0   1      535.86      525.28     24.40 o 
  -3   0   1      848.36      866.63     20.36 o 
  -1   0   1       24.62       17.46      2.12 o 
   1   0   1       35.60       31.26      2.86 o 
   3   0   1      535.01      495.25     13.69 o 
   5   0   1       33.35       33.46      7.23 o 
   7   0   1        1.75        8.46      6.21 o 
  -8   1   1       32.54       27.59      7.04 o 
  -7   1   1       16.46       13.57      4.68 o 
  -6   1   1      111.51      108.92      9.06 o 
  -5   1   1        5.76        9.26      3.72 o 
  -4   1   1      529.18      539.50     11.02 o 
  -3   1   1      491.82      488.93      9.30 o 
  -2   1   1     1143.92     1124.09     16.73 o 
  -1   1   1     1618.94     1681.62     22.82 o 
   0   1   1      368.13      360.88      7.30 o 
   1   1   1      156.53      132.30      3.34 o 
   2   1   1      208.20      207.01      4.81 o 
   3   1   1      294.50      310.46      7.65 o 
   4   1   1        4.80        1.02      3.18 o 
   5   1   1        4.17        2.91      2.87 o 
   6   1   1        1.02        2.50      3.52 o 
   7   1   1        1.75        1.05      4.46 o 
   8   1   1        0.01        0.68      6.27 o 
  -8   2   1       32.59       37.20      7.54 o 
  -7   2   1       20.09       20.76      5.35 o 
  -6   2   1      770.96      769.37     22.61 o 
  -5   2   1      269.47      273.14     13.13 o 
  -4   2   1     5095.47     5130.12     70.32 o 
  -3   2   1     2347.69     2344.98     33.52 o 
  -2   2   1    28042.76    29025.90    369.35 o 
  -1   2   1     3764.90     3789.10     49.62 o 
   0   2   1    10202.07    10294.59    144.01 o 
   1   2   1      300.00      311.94      5.73 o 
   2   2   1      675.89      753.26     15.85 o 
   3   2   1      128.01      140.61      5.08 o 
   4   2   1       13.95       10.80      2.60 o 
   5   2   1      138.40      145.44     14.87 o 
   6   2   1        3.11        9.16      3.87 o 
   7   2   1        1.51       -0.91      4.28 o 
   8   2   1        0.09      -11.51      7.67 o 
  -8   3   1       95.88       89.13     10.24 o 
  -7   3   1        1.77        0.73      4.14 o 
  -6   3   1      455.11      447.74     19.81 o 
  -5   3   1        7.22        7.05      2.67 o 
  -4   3   1     1860.11     1876.17     28.67 o 
  -3   3   1        1.15        2.94      1.19 o 
  -2   3   1     1672.76     1738.46     27.57 o 
  -1   3   1     1813.83     1735.20     25.94 o 
   0   3   1      174.56      185.38      3.72 o 
   1   3   1      493.23      433.96      7.17 o 
   2   3   1       26.42       33.07      2.29 o 
   3   3   1      168.42      177.92      5.51 o 
   4   3   1       77.43       82.46      5.39 o 
   5   3   1        4.88        1.59      3.08 o 
   6   3   1       10.71       13.48      4.69 o 
   7   3   1        1.28        7.22      5.21 o 
   8   3   1        0.78       14.83     10.21 o 
  -8   4   1      117.56      114.27     11.08 o 
  -7   4   1        1.29        6.77      4.49 o 
  -6   4   1      378.75      371.33     15.41 o 
  -5   4   1       13.68       14.88      3.76 o 
  -4   4   1     1851.33     1779.77     31.41 o 
  -3   4   1       32.94       31.04      2.05 o 
  -2   4   1        0.21        5.54      1.22 o 
  -1   4   1        5.24        8.44      0.98 o 
   0   4   1        1.12        4.28      0.93 o 
   1   4   1       40.04       42.80      1.97 o 
   2   4   1     1985.13     2038.81     27.52 o 
   3   4   1        0.07        0.50      1.19 o 
   4   4   1      218.68      216.72      8.28 o 
   5   4   1        6.25       13.89      3.80 o 
   6   4   1        6.33       14.49      4.47 o 
   7   4   1       20.84       14.43      7.20 o 
   8   4   1        1.03       -2.16      8.72 o 
  -8   5   1        0.57       10.10      5.81 o 
  -7   5   1        1.21        1.28      4.18 o 
  -6   5   1       31.23       33.23      5.58 o 
  -5   5   1       24.53       21.89      3.50 o 
  -4   5   1     1019.22      944.21     19.30 o 
  -3   5   1      910.65      849.10     14.22 o 
  -2   5   1     3025.04     3027.03     41.39 o 
  -1   5   1     3139.46     3048.57     40.92 o 
   0   5   1      532.50      543.04     10.08 o 
   1   5   1     3204.07     3240.55     44.22 o 
   2   5   1      531.20      538.63     10.59 o 
   3   5   1      206.84      216.62      5.81 o 
   4   5   1       96.57       97.50      6.05 o 
   5   5   1        2.56       -0.61      2.97 o 
   6   5   1        0.99       -0.50      3.70 o 
   7   5   1        1.06        9.85      6.40 o 
  -8   6   1       78.04       70.47      9.28 o 
  -7   6   1       16.81       15.72      5.20 o 
  -6   6   1       94.52       85.90      8.08 o 
  -5   6   1       41.88       35.63      4.27 o 
  -4   6   1      118.69      127.29      6.51 o 
  -3   6   1       26.26       28.84      2.18 o 
  -2   6   1      958.78      892.62     14.41 o 
  -1   6   1      295.52      298.75      5.95 o 
   0   6   1       65.26       58.75      2.49 o 
   1   6   1     1127.09     1134.48     17.38 o 
   2   6   1        8.50       19.87      1.79 o 
   3   6   1        0.05        2.84      1.19 o 
   4   6   1       10.78       16.76      2.97 o 
   5   6   1        4.84        7.21      3.46 o 
   6   6   1        4.15       12.00      5.90 o 
   7   6   1        2.82        8.14      6.54 o 
  -8   7   1       29.35       37.21      9.46 o 
  -7   7   1       90.78       89.29      9.57 o 
  -6   7   1       10.63       11.62      3.88 o 
  -5   7   1       75.23       71.31      5.62 o 
  -4   7   1      127.42      131.81      6.72 o 
  -3   7   1      115.13      126.06      4.80 o 
  -2   7   1      864.77      887.32     14.61 o 
  -1   7   1     2005.37     2002.03     28.29 o 
   0   7   1      437.33      458.35      8.15 o 
   1   7   1       26.28       24.46      1.95 o 
   2   7   1      457.54      463.15      9.23 o 
   3   7   1        0.26        0.86      1.65 o 
   4   7   1        0.26        1.68      2.00 o 
   5   7   1       14.19       17.10      3.90 o 
   6   7   1        0.53       -2.20      4.97 o 
   7   7   1        4.58       18.07      7.08 o 
  -8   8   1       19.59       40.90      9.73 o 
  -7   8   1       46.53       55.58      7.31 o 
  -6   8   1       85.45       81.66      7.81 o 
  -5   8   1      175.52      167.96     10.29 o 
  -4   8   1      213.55      208.89      7.89 o 
  -3   8   1       82.70       69.42      3.55 o 
  -2   8   1        1.76        5.17      1.25 o 
  -1   8   1        1.49        6.37      1.11 o 
   0   8   1        3.99       12.40      1.84 o 
   1   8   1      147.73      157.14      7.59 o 
   2   8   1      282.29      286.44      6.42 o 
   3   8   1      397.48      374.99     12.58 o 
   4   8   1      151.56      151.13      7.19 o 
   5   8   1       11.88       14.99      4.24 o 
   6   8   1       75.68       76.33     12.02 o 
   7   8   1       28.12       33.94     11.49 o 
  -8   9   1        0.82       -5.85      5.93 o 
  -7   9   1       61.82       61.35      7.49 o 
  -6   9   1        9.64       11.70      3.84 o 
  -5   9   1       86.76       79.49      6.09 o 
  -4   9   1        2.14        0.70      1.78 o 
  -3   9   1      647.95      625.28     13.04 o 
  -2   9   1      612.60      560.72      9.93 o 
  -1   9   1      227.61      244.81      5.30 o 
   0   9   1     1803.34     1821.23     23.70 o 
   1   9   1      291.51      282.96      7.68 o 
   2   9   1      512.41      510.34      9.61 o 
   3   9   1       17.07       18.83      2.63 o 
   4   9   1        5.24        6.74      2.49 o 
   5   9   1       20.05       23.43      4.90 o 
   6   9   1        7.44       13.53      6.16 o 
   7   9   1        3.16        5.88      6.20 o 
  -8  10   1        0.29       -1.25      6.80 o 
  -7  10   1       39.79       53.44      8.88 o 
  -6  10   1        0.13        1.20      3.52 o 
  -5  10   1      551.66      539.60     20.37 o 
  -4  10   1       72.11       70.37      5.16 o 
  -3  10   1     3006.32     2983.92     43.10 o 
  -2  10   1        9.47        9.59      1.56 o 
  -1  10   1     2204.33     2264.61     29.73 o 
   0  10   1      143.64      149.87      3.83 o 
   1  10   1      545.14      497.84     11.34 o 
   2  10   1        8.80        9.58      1.50 o 
   3  10   1      168.90      153.65     10.49 o 
   4  10   1        0.25       -0.91      2.98 o 
   5  10   1       86.49       88.09      8.05 o 
   6  10   1        4.89        9.49      5.51 o 
   7  10   1        5.94       15.04      7.86 o 
  -8  11   1        3.21        8.00      9.72 o 
  -7  11   1       11.12       11.30      6.25 o 
  -6  11   1        0.09        1.28      3.13 o 
  -5  11   1       18.30       21.42      5.11 o 
  -4  11   1       13.50       19.26      3.37 o 
  -3  11   1      225.14      236.04      8.54 o 
  -2  11   1      438.92      434.18      9.14 o 
  -1  11   1       21.35       28.21      2.19 o 
   0  11   1     1092.82     1025.73     14.96 o 
   1  11   1      371.54      400.66     11.32 o 
   2  11   1        1.39        6.44      2.05 o 
   3  11   1      162.54      167.72      9.31 o 
   4  11   1        0.30       -0.33      3.16 o 
   5  11   1      126.57      137.80      9.93 o 
   6  11   1       54.82       59.62      9.62 o 
   7  11   1       19.90       25.20      8.24 o 
  -8  12   1        0.57        0.15     14.83 o 
  -7  12   1       13.52       16.55      7.31 o 
  -6  12   1        5.13       10.36      4.84 o 
  -5  12   1       87.71       92.84      7.52 o 
  -4  12   1       25.96       25.47      3.49 o 
  -3  12   1      215.69      229.06      7.84 o 
  -2  12   1      192.47      208.31      5.66 o 
  -1  12   1      290.08      306.08      6.76 o 
   0  12   1       23.03       27.76      2.22 o 
   1  12   1      295.70      313.46      9.92 o 
   2  12   1      169.31      165.71      7.03 o 
   3  12   1        8.38       11.11      3.28 o 
   4  12   1        1.93        1.55      3.64 o 
   5  12   1       23.01       14.00      4.79 o 
   6  12   1        3.19       -4.93      6.41 o 
   7  12   1       25.45       22.45      9.26 o 
  -7  13   1        0.00        6.83      7.65 o 
  -6  13   1        2.08        9.60      5.66 o 
  -5  13   1        0.01        2.89      3.29 o 
  -4  13   1       40.95       39.71      4.17 o 
  -3  13   1      129.49      119.84      5.45 o 
  -2  13   1       18.15       19.81      2.47 o 
  -1  13   1      657.56      623.18     11.06 o 
   0  13   1      114.62      158.39      4.56 o 
   1  13   1       25.05       27.96      2.25 o 
   2  13   1        1.91        2.35      1.91 o 
   3  13   1      237.81      246.25     11.49 o 
   4  13   1      204.53      200.08     11.34 o 
   5  13   1      196.31      193.69     14.18 o 
   6  13   1       31.37       30.22      8.02 o 
   7  13   1       10.19       12.57      6.93 o 
  -7  14   1        1.19       -0.68      6.14 o 
  -6  14   1       27.65       25.95      5.64 o 
  -5  14   1        4.61       -1.72      3.46 o 
  -4  14   1       81.10       87.44      6.13 o 
  -3  14   1        2.56        7.56      2.56 o 
  -2  14   1      929.21     1004.33     17.67 o 
  -1  14   1      425.45      468.27      9.32 o 
   0  14   1        6.88        7.84      1.47 o 
   1  14   1      894.69      953.50     19.35 o 
   2  14   1        3.25        3.60      2.12 o 
   3  14   1      405.60      373.90     14.06 o 
   4  14   1       44.12       53.76      6.44 o 
   5  14   1        0.77        3.63      4.25 o 
   6  14   1        1.31        5.71      5.91 o 
   7  14   1       19.58       40.28     17.66 o 
  -7  15   1       10.40       16.45      7.42 o 
  -6  15   1        0.00        2.69      4.44 o 
  -5  15   1        1.75        1.70      3.96 o 
  -4  15   1        1.48        2.13      3.09 o 
  -3  15   1       46.67       47.72      3.99 o 
  -2  15   1       14.04       18.73      3.37 o 
  -1  15   1      114.35      104.77      5.15 o 
   0  15   1      354.87      355.56      7.64 o 
   1  15   1      134.56      142.25      7.37 o 
   2  15   1      113.09       98.24      6.04 o 
   3  15   1      343.53      341.20     15.98 o 
   4  15   1      213.45      203.19     11.83 o 
   5  15   1       92.86       97.20      9.29 o 
   6  15   1       34.06       27.75      7.92 o 
  -7  16   1        0.00       -0.42      6.35 o 
  -6  16   1       66.33       59.13      7.97 o 
  -5  16   1       28.77       37.00      6.54 o 
  -4  16   1      284.89      290.06     17.28 o 
  -3  16   1       27.96       28.64      3.47 o 
  -2  16   1       19.29       24.76      2.67 o 
  -1  16   1       58.15       62.53      4.16 o 
   0  16   1       36.72       32.10      2.60 o 
   1  16   1       96.15       82.39      5.64 o 
   2  16   1      466.31      452.87     11.80 o 
   3  16   1      152.45      139.38      9.18 o 
   4  16   1      156.07      189.73     11.66 o 
   5  16   1       32.03       35.82      6.94 o 
   6  16   1       42.48       56.16      9.99 o 
  -7  17   1        0.17        3.01      6.15 o 
  -6  17   1        2.78        8.34      5.12 o 
  -5  17   1        4.76        9.17      4.22 o 
  -4  17   1        3.85        0.22      3.41 o 
  -3  17   1      289.46      272.18     11.08 o 
  -2  17   1       68.32       56.99      6.10 o 
  -1  17   1      206.49      192.28      6.24 o 
   0  17   1      254.63      231.65      8.53 o 
   1  17   1      388.81      356.33     11.73 o 
   2  17   1       54.62       44.68      5.56 o 
   3  17   1       13.61       20.97      8.77 o 
   4  17   1        0.01        4.87      4.04 o 
   5  17   1       32.17       33.22      6.31 o 
   6  17   1        0.38       -5.60      6.64 o 
  -7  18   1        1.58       -7.02      5.68 o 
  -6  18   1        0.20       -0.63      4.72 o 
  -5  18   1        1.22        0.51      4.05 o 
  -4  18   1       39.32       34.90      5.65 o 
  -3  18   1       23.79       22.01      3.89 o 
  -2  18   1       31.71       38.91      3.96 o 
  -1  18   1       33.45       39.22      3.31 o 
   0  18   1       18.14       25.49      3.51 o 
   1  18   1       50.10       44.81      4.42 o 
   2  18   1      293.38      283.99     12.37 o 
   3  18   1        4.98        5.41      3.25 o 
   4  18   1      155.99      153.00     10.83 o 
   5  18   1        1.01       -0.14      5.73 o 
   6  18   1        7.98        4.11      6.34 o 
  -6  19   1        0.46        4.81      5.38 o 
  -5  19   1       31.46       33.50      6.21 o 
  -4  19   1        1.43        3.15      5.31 o 
  -3  19   1        0.59       -0.94      2.72 o 
  -2  19   1       50.68       56.53      4.56 o 
  -1  19   1      117.87      127.47      7.99 o 
   0  19   1      127.74      137.71      7.78 o 
   1  19   1        0.36        3.60      2.39 o 
   2  19   1       24.87       26.14      4.21 o 
   3  19   1        1.44        9.18      4.14 o 
   4  19   1       57.44       49.46      6.97 o 
   5  19   1        7.09       12.24      5.15 o 
   6  19   1        2.14       13.46      6.84 o 
  -6  20   1        6.94       16.11      6.47 o 
  -5  20   1        9.43       14.69      5.02 o 
  -4  20   1        4.95        5.76      4.25 o 
  -3  20   1       21.05       23.69      4.47 o 
  -2  20   1        8.44        4.34      2.49 o 
  -1  20   1       40.01       42.42      5.46 o 
   0  20   1       12.96       12.87      3.14 o 
   1  20   1      193.10      205.05      9.87 o 
   2  20   1       17.51       23.30      4.36 o 
   3  20   1      330.25      342.23     14.21 o 
   4  20   1        1.48        2.65      4.18 o 
   5  20   1       81.63       71.22      8.37 o 
   6  20   1        9.14       19.46      7.84 o 
  -6  21   1       23.95       21.91      7.97 o 
  -5  21   1        3.61        1.60      4.37 o 
  -4  21   1        8.84        5.64      4.31 o 
  -3  21   1        0.00       -0.16      3.11 o 
  -2  21   1       17.45       24.17      4.74 o 
  -1  21   1       18.41       18.08      4.22 o 
   0  21   1       40.70       47.60      5.02 o 
   1  21   1        3.81        5.76      2.72 o 
   2  21   1       68.77       66.80      6.64 o 
   3  21   1        1.77        4.45      3.63 o 
   4  21   1       11.45       18.91      5.21 o 
   5  21   1        0.40        2.42      5.17 o 
   6  21   1        2.04        7.34      8.81 o 
  -6  22   1        1.23       11.95      7.45 o 
  -5  22   1        7.75       17.19      6.88 o 
  -4  22   1       42.23       34.44      6.16 o 
  -3  22   1        8.60        6.63      3.79 o 
  -2  22   1       19.63       16.06      5.72 o 
  -1  22   1        6.41        2.71      3.02 o 
   0  22   1      380.51      339.75     13.99 o 
   1  22   1      166.81      168.72     16.14 o 
   2  22   1      146.07      131.57      9.26 o 
   3  22   1      262.15      246.91     13.26 o 
   4  22   1       71.03       72.54      8.24 o 
   5  22   1       61.21       87.59      9.65 o 
  -6  23   1        3.50        3.47     13.15 o 
  -5  23   1        1.69       -0.07      5.64 o 
  -4  23   1        9.81       10.05      4.65 o 
  -3  23   1       18.25       18.22      5.28 o 
  -2  23   1       20.60       12.58      4.51 o 
  -1  23   1        5.41        6.07      4.67 o 
   0  23   1       24.56        9.25      4.52 o 
   1  23   1       57.37       58.17      6.70 o 
   2  23   1       24.14       30.23      7.15 o 
   3  23   1       25.40       22.46      6.05 o 
   4  23   1        7.82       15.75      5.56 o 
   5  23   1        2.20        1.13      5.38 o 
  -5  24   1        0.39       -1.15      6.02 o 
  -4  24   1       45.22       54.74     12.13 o 
  -3  24   1        1.13        4.95      4.75 o 
  -2  24   1        5.69        8.63      4.29 o 
  -1  24   1        5.67        2.16      3.34 o 
   0  24   1        3.07        4.75      3.60 o 
   1  24   1        4.75       11.73      4.03 o 
   2  24   1      173.19      165.01     16.38 o 
   3  24   1       35.97       34.23      5.96 o 
   4  24   1       84.72       99.32     11.74 o 
   5  24   1        0.26        5.63      6.84 o 
  -5  25   1        2.70        9.43      8.80 o 
  -4  25   1       55.31       48.58     11.65 o 
  -3  25   1       79.08       89.15     16.84 o 
  -2  25   1      204.73      193.89     15.34 o 
  -1  25   1      157.98      163.15     17.52 o 
   0  25   1      240.57      241.81     13.65 o 
   1  25   1      254.35      239.90     19.13 o 
   2  25   1      168.89      168.28     10.90 o 
   3  25   1        4.20        6.33      4.50 o 
   4  25   1       21.61       31.47     10.97 o 
  -4  26   1       13.14       31.09      9.75 o 
  -3  26   1       28.67       27.98      8.43 o 
  -2  26   1       27.04       40.55      7.23 o 
  -1  26   1       19.51       17.63      4.79 o 
   0  26   1        4.87        8.75      4.18 o 
   1  26   1       18.45       18.61      8.71 o 
   2  26   1        0.16        2.02      4.91 o 
   3  26   1        6.74       12.29      6.89 o 
   4  26   1        0.41       -1.28      4.94 o 
  -4  27   1        9.55        9.13      8.70 o 
  -3  27   1        1.79       14.05      8.50 o 
  -2  27   1       33.62       33.49     10.36 o 
  -1  27   1       63.09       75.23      7.99 o 
   0  27   1       33.97       41.83      8.64 o 
   1  27   1        8.25       20.24      5.89 o 
   2  27   1        3.85        7.11      6.21 o 
   3  27   1       14.78       26.04      7.56 o 
   4  27   1        2.52       -0.52      5.55 o 
  -4  28   1        0.79        4.17     10.95 o 
  -3  28   1        0.23        5.82      7.23 o 
  -2  28   1        0.04        5.49      7.01 o 
  -1  28   1        9.61       21.16      6.88 o 
   0  28   1       27.36       28.70      6.96 o 
   1  28   1       28.58       20.84      6.46 o 
   2  28   1       16.41       23.43      7.11 o 
   3  28   1       50.25       43.89      8.94 o 
  -3  29   1       11.59       23.56      9.51 o 
  -2  29   1        2.62        1.18      6.82 o 
  -1  29   1       11.93        1.08      5.46 o 
   0  29   1       16.10       19.26      7.45 o 
   1  29   1       28.67       40.16     13.96 o 
   2  29   1       11.93       10.14      8.65 o 
   3  29   1        1.82        0.14      7.38 o 
  -3  30   1        0.10       15.57     11.40 o 
  -2  30   1        0.34       -3.20      7.17 o 
  -1  30   1        5.89        6.78      6.12 o 
   0  30   1        1.78        2.73      5.56 o 
   1  30   1       34.26       28.80      9.97 o 
   2  30   1       15.30       13.68      6.52 o 
  -2  31   1       29.32       59.90     16.69 o 
  -1  31   1        0.20       10.12      7.50 o 
   0  31   1       28.03       28.81      8.07 o 
   1  31   1        0.57       13.89      8.48 o 
  -1  32   1        0.13        6.88      6.72 o 
   0  32   1        0.23       15.59      6.53 o 
  -8   0   2       41.78       35.02      9.88 o 
  -6   0   2       33.71       17.45      6.01 o 
  -4   0   2       28.75       19.86      3.23 o 
  -2   0   2    10848.15    10772.69    196.70 o 
   0   0   2     7914.26     7814.29    144.24 o 
   2   0   2      814.35      841.93     18.73 o 
   4   0   2        1.22        8.12      4.27 o 
   6   0   2        6.77        1.27      5.08 o 
  -8   1   2       24.32        9.82      6.13 o 
  -7   1   2        0.44        0.53      4.49 o 
  -6   1   2       64.72       61.15      6.76 o 
  -5   1   2        1.28        2.49      2.09 o 
  -4   1   2      106.92      100.03      4.51 o 
  -3   1   2      330.97      333.47      7.41 o 
  -2   1   2       57.36       51.25      2.68 o 
  -1   1   2       50.11       67.09      2.75 o 
   0   1   2     3357.58     3345.95     45.52 o 
   1   1   2        1.41        3.25      1.32 o 
   2   1   2       30.04       29.14      2.37 o 
   3   1   2       21.05       18.91      2.30 o 
   4   1   2       91.17       94.00      6.55 o 
   5   1   2        1.25        1.42      3.30 o 
   6   1   2       20.87       23.33      5.60 o 
   7   1   2        2.27        7.17     11.08 o 
  -8   2   2       48.46       40.78      7.22 o 
  -7   2   2       43.15       42.12      6.11 o 
  -6   2   2      187.47      182.71     11.20 o 
  -5   2   2        0.22        0.32      1.95 o 
  -4   2   2       33.71       43.42      5.26 o 
  -3   2   2      421.13      392.09     11.16 o 
  -2   2   2      400.20      396.44      8.23 o 
  -1   2   2       90.97       84.75      3.92 o 
   0   2   2      280.98      305.41      6.38 o 
   1   2   2      122.76      111.37      4.31 o 
   2   2   2       97.67       79.15      4.01 o 
   3   2   2      487.89      497.32      9.94 o 
   4   2   2        1.03        5.61      2.34 o 
   5   2   2       95.40       79.73      8.12 o 
   6   2   2        5.90        8.85      5.62 o 
   7   2   2       65.65       57.55     16.97 o 
  -8   3   2       14.88       16.71      6.27 o 
  -7   3   2       16.94        9.52      4.61 o 
  -6   3   2       29.89       29.89      5.41 o 
  -5   3   2      170.57      164.56      7.80 o 
  -4   3   2       59.69       58.48      3.66 o 
  -3   3   2      294.19      296.54      7.45 o 
  -2   3   2       31.77       29.83      2.63 o 
  -1   3   2      456.27      422.25      8.57 o 
   0   3   2     1097.73     1101.60     17.03 o 
   1   3   2     1889.62     1927.97     28.65 o 
   2   3   2      105.41      106.07      6.22 o 
   3   3   2      626.10      619.30     13.17 o 
   4   3   2       39.63       46.74      4.60 o 
   5   3   2       79.45       92.06      9.33 o 
   6   3   2       10.86       17.13      5.00 o 
   7   3   2       25.36       29.49      8.49 o 
  -8   4   2       54.61       43.58      7.57 o 
  -7   4   2        1.08        2.87      4.22 o 
  -6   4   2      231.73      198.30     11.53 o 
  -5   4   2       24.25       26.04      3.60 o 
  -4   4   2      744.36      741.84     13.85 o 
  -3   4   2       13.59       14.86      1.84 o 
  -2   4   2     1597.42     1574.13     23.05 o 
  -1   4   2     3575.44     3633.85     59.86 o 
   0   4   2      171.71      160.78      4.71 o 
   1   4   2       50.14       51.62      3.36 o 
   2   4   2       63.45       66.57      3.66 o 
   3   4   2      101.40      113.97      4.98 o 
   4   4   2       61.58       63.99      5.45 o 
   5   4   2       78.58       88.67      7.68 o 
   6   4   2        8.78        4.85      5.81 o 
   7   4   2        0.01        2.94      6.61 o 
  -8   5   2       43.52       46.65      7.44 o 
  -7   5   2       13.07       19.86      6.17 o 
  -6   5   2       38.42       34.51      5.14 o 
  -5   5   2       66.48       68.66      5.89 o 
  -4   5   2        9.92       13.87      2.03 o 
  -3   5   2      359.80      357.26      8.84 o 
  -2   5   2      522.93      529.55      9.57 o 
  -1   5   2       85.31       87.18      3.47 o 
   0   5   2      222.17      251.16      5.68 o 
   1   5   2       21.57       26.03      2.25 o 
   2   5   2       24.09       33.51      2.71 o 
   3   5   2       22.50       26.03      2.75 o 
   4   5   2       23.85       22.67      3.53 o 
   5   5   2        7.61        7.17      3.55 o 
   6   5   2        2.31       10.64      5.79 o 
   7   5   2        4.59        9.05      8.35 o 
  -8   6   2       11.22        4.54      5.59 o 
  -7   6   2        0.19        2.73      3.85 o 
  -6   6   2       11.81       15.08      4.71 o 
  -5   6   2      183.44      184.04      8.79 o 
  -4   6   2      308.22      298.72      7.61 o 
  -3   6   2     2139.61     2085.80     30.73 o 
  -2   6   2      472.24      432.21      8.38 o 
  -1   6   2     1883.16     1832.81     26.18 o 
   0   6   2      290.41      279.50      7.23 o 
   1   6   2     2974.01     3085.46     39.27 o 
   2   6   2      116.78      123.44      4.62 o 
   3   6   2       88.95       96.44      5.75 o 
   4   6   2      182.54      195.09     10.20 o 
   5   6   2      103.70       98.38      9.88 o 
   6   6   2       30.00       37.39      8.54 o 
   7   6   2        1.95        3.78      6.51 o 
  -8   7   2        9.32        9.66      5.61 o 
  -7   7   2       22.35       20.19      5.10 o 
  -6   7   2      172.56      167.50     10.55 o 
  -5   7   2        5.40        6.15      2.53 o 
  -4   7   2      520.44      482.14     10.44 o 
  -3   7   2      504.13      460.66      9.61 o 
  -2   7   2        5.60        7.78      1.33 o 
  -1   7   2       27.28       29.93      1.89 o 
   0   7   2       64.62       62.36      2.75 o 
   1   7   2      100.68      108.57      3.47 o 
   2   7   2     1063.17     1039.38     18.19 o 
   3   7   2      195.75      208.77      8.12 o 
   4   7   2       14.14       14.94      3.84 o 
   5   7   2       35.58       26.70      6.17 o 
   6   7   2        6.32        3.69      5.87 o 
   7   7   2        0.00       -3.02      6.63 o 
  -8   8   2        6.96        0.89      5.32 o 
  -7   8   2       41.52       35.35      6.67 o 
  -6   8   2       20.21       22.52      3.97 o 
  -5   8   2      122.68      124.88      7.29 o 
  -4   8   2       77.52       83.31      6.40 o 
  -3   8   2        0.34        2.36      1.37 o 
  -2   8   2      322.92      324.52      7.22 o 
  -1   8   2     1736.41     1731.85     25.38 o 
   0   8   2       23.70       35.52      4.57 o 
   1   8   2     1339.66     1344.91     24.34 o 
   2   8   2        2.27        4.10      2.25 o 
   3   8   2      251.09      272.00      8.97 o 
   4   8   2       59.24       59.03      7.13 o 
   5   8   2        0.07       -5.36      3.57 o 
   6   8   2       50.63       46.29      9.80 o 
   7   8   2        0.14       15.31      7.63 o 
  -8   9   2        0.20        2.87      5.43 o 
  -7   9   2       46.94       52.67      8.05 o 
  -6   9   2       12.57       12.20      3.66 o 
  -5   9   2      151.50      157.42      7.91 o 
  -4   9   2       83.31       80.16      5.33 o 
  -3   9   2      188.10      182.12      5.70 o 
  -2   9   2       63.80       72.41      4.11 o 
  -1   9   2        0.10        3.67      1.10 o 
   0   9   2     2751.69     2841.79     44.58 o 
   1   9   2       11.15       10.45      2.20 o 
   2   9   2      509.44      508.90     11.88 o 
   3   9   2        0.27        2.84      2.56 o 
   4   9   2      402.44      379.68     14.24 o 
   5   9   2        0.01        2.28      4.44 o 
   6   9   2        0.13       -1.91      5.77 o 
   7   9   2        0.38        9.16      7.56 o 
  -8  10   2        3.61        2.48      8.30 o 
  -7  10   2        6.23        7.87      4.58 o 
  -6  10   2       13.18       18.15      3.86 o 
  -5  10   2       22.29       19.61      3.56 o 
  -4  10   2      289.28      286.19     11.20 o 
  -3  10   2       19.57       23.02      3.38 o 
  -2  10   2      532.37      530.76     10.55 o 
  -1  10   2       20.48       21.82      1.98 o 
   0  10   2     2321.10     2256.30     36.62 o 
   1  10   2       82.93       95.33      5.79 o 
   2  10   2     1027.89     1012.87     26.35 o 
   3  10   2       33.34       39.21      5.15 o 
   4  10   2      331.60      330.76     18.31 o 
   5  10   2        0.57       10.36      4.44 o 
   6  10   2       86.73       87.28     10.37 o 
  -8  11   2        0.01        5.41      8.02 o 
  -7  11   2        4.27        0.96      4.04 o 
  -6  11   2        1.31        3.85      3.34 o 
  -5  11   2      131.74      133.70      7.81 o 
  -4  11   2       26.63       30.16      3.45 o 
  -3  11   2        6.20        5.62      1.97 o 
  -2  11   2      222.47      238.83      6.44 o 
  -1  11   2        0.06        5.17      1.82 o 
   0  11   2      144.92      144.94      6.13 o 
   1  11   2      533.17      574.68     13.59 o 
   2  11   2        4.12        6.95      2.32 o 
   3  11   2      186.79      202.09     10.97 o 
   4  11   2       11.40       15.09      4.55 o 
   5  11   2        1.26        2.79      4.63 o 
   6  11   2      169.21      181.37     27.79 o 
  -8  12   2        6.29        4.10      9.09 o 
  -7  12   2        7.89        7.74      6.26 o 
  -6  12   2       10.42        3.85      3.71 o 
  -5  12   2       26.05       31.54      7.53 o 
  -4  12   2        4.92        6.18      2.21 o 
  -3  12   2        0.62        3.52      1.72 o 
  -2  12   2      320.08      284.66      7.33 o 
  -1  12   2      773.67      670.51     12.58 o 
   0  12   2      250.04      221.79      7.38 o 
   1  12   2       78.23       81.48      7.77 o 
   2  12   2       10.16       11.79      2.72 o 
   3  12   2      298.07      311.28     13.28 o 
   4  12   2      255.51      251.86     13.49 o 
   5  12   2        3.51        7.61      5.59 o 
   6  12   2      108.34      102.97     11.75 o 
  -7  13   2        0.78        4.47      6.87 o 
  -6  13   2        9.39        8.64      3.75 o 
  -5  13   2       21.25       17.68      4.82 o 
  -4  13   2       43.98       40.03      4.11 o 
  -3  13   2      111.68      123.10      5.87 o 
  -2  13   2        0.01        3.31      1.52 o 
  -1  13   2       33.06       36.64      2.99 o 
   0  13   2       36.91       35.37      3.49 o 
   1  13   2       16.70       17.23      2.96 o 
   2  13   2       42.52       50.23      4.72 o 
   3  13   2       85.45       85.44      7.50 o 
   4  13   2       49.41       57.84      7.07 o 
   5  13   2       73.60       67.13      8.30 o 
   6  13   2       61.48       79.85     11.00 o 
  -7  14   2       18.25       24.65     14.53 o 
  -6  14   2       25.70       21.62      5.09 o 
  -5  14   2        3.10        7.58      2.95 o 
  -4  14   2      168.14      155.14      7.90 o 
  -3  14   2      145.67      155.77      8.69 o 
  -2  14   2      863.18      837.12     15.73 o 
  -1  14   2       50.33       49.18      3.39 o 
   0  14   2      712.85      663.51     15.06 o 
   1  14   2      250.88      230.62      9.29 o 
   2  14   2      600.18      586.89     15.14 o 
   3  14   2       89.42      102.87      8.46 o 
   4  14   2      385.17      365.88     15.86 o 
   5  14   2        7.22        7.83      4.46 o 
   6  14   2       67.39       82.89     10.75 o 
  -7  15   2        0.25        8.37      7.35 o 
  -6  15   2       17.97       13.43      5.87 o 
  -5  15   2        6.27       10.27      3.40 o 
  -4  15   2       66.26       70.36      5.74 o 
  -3  15   2       58.27       59.56      4.40 o 
  -2  15   2        1.34        3.07      1.76 o 
  -1  15   2        0.42        5.47      1.61 o 
   0  15   2       77.96       92.17      5.89 o 
   1  15   2       14.74       12.44      2.65 o 
   2  15   2      882.72      812.42     23.42 o 
   3  15   2        5.66        5.62      3.97 o 
   4  15   2      129.28      154.91     13.18 o 
   5  15   2        7.73        0.63      5.75 o 
   6  15   2       10.21       10.99      6.79 o 
  -7  16   2        0.17        7.01      6.84 o 
  -6  16   2        4.55        7.13      5.44 o 
  -5  16   2       18.20       15.38      4.38 o 
  -4  16   2      104.12      104.49      6.96 o 
  -3  16   2      263.60      272.09      9.77 o 
  -2  16   2       24.81       34.96      4.90 o 
  -1  16   2     1226.47     1239.38     24.23 o 
   0  16   2      319.28      322.78     10.04 o 
   1  16   2      234.29      241.26      9.00 o 
   2  16   2       73.90       79.54      7.51 o 
   3  16   2        1.74        3.01      3.42 o 
   4  16   2        0.53        1.88      4.42 o 
   5  16   2       66.70       65.95      8.52 o 
   6  16   2        0.30        9.94      6.75 o 
  -7  17   2        1.05       -3.58      7.53 o 
  -6  17   2       13.41       15.34      6.20 o 
  -5  17   2       10.05        6.86      4.85 o 
  -4  17   2       56.44       60.27      5.50 o 
  -3  17   2       14.86       10.66      2.75 o 
  -2  17   2      166.70      175.39      6.88 o 
  -1  17   2       77.22       75.51      5.52 o 
   0  17   2        6.96       13.78      2.94 o 
   1  17   2      145.86      129.02      8.42 o 
   2  17   2       76.19       89.95      8.12 o 
   3  17   2      136.28      120.07      9.48 o 
   4  17   2        8.37        3.74      4.72 o 
   5  17   2       15.32       14.11      6.46 o 
   6  17   2        0.21       -6.27      6.27 o 
  -7  18   2        9.32        0.52      7.00 o 
  -6  18   2        6.20       10.98      6.00 o 
  -5  18   2       64.37       59.36      8.75 o 
  -4  18   2       58.01       68.44     11.63 o 
  -3  18   2      198.98      203.32      8.61 o 
  -2  18   2       94.96      114.16      6.93 o 
  -1  18   2      249.71      241.64     11.46 o 
   0  18   2      459.64      431.95     12.55 o 
   1  18   2      119.57      125.13      7.85 o 
   2  18   2       61.59       90.84     14.92 o 
   3  18   2      119.38      133.44     10.02 o 
   4  18   2        0.06       -1.94      4.56 o 
   5  18   2       38.67       32.17      7.10 o 
   6  18   2        2.63       16.32     13.86 o 
  -7  19   2        0.00       -1.14      7.69 o 
  -6  19   2       11.12        0.58      6.71 o 
  -5  19   2       79.03       78.28     13.73 o 
  -4  19   2        1.68       -3.99      3.90 o 
  -3  19   2      215.81      214.99     10.34 o 
  -2  19   2        7.46       15.53      3.55 o 
  -1  19   2      240.34      257.05      9.72 o 
   0  19   2       55.36       52.50      5.11 o 
   1  19   2        4.45        6.23      2.87 o 
   2  19   2        8.29       12.60      4.82 o 
   3  19   2       48.96       43.60      9.19 o 
   4  19   2       11.79        7.31      5.23 o 
   5  19   2        0.37        5.92      5.80 o 
  -7  20   2        0.80        0.42     10.80 o 
  -6  20   2       54.70       64.88     10.29 o 
  -5  20   2        0.48        4.79      5.50 o 
  -4  20   2      309.01      341.16     24.06 o 
  -3  20   2       36.94       22.40      7.32 o 
  -2  20   2     1446.27     1383.04     27.96 o 
  -1  20   2      167.81      190.47      9.03 o 
   0  20   2     1028.89      996.35     28.08 o 
   1  20   2      714.24      639.84     17.00 o 
   2  20   2      197.89      196.24     14.84 o 
   3  20   2      168.93      168.31     13.68 o 
   4  20   2        0.49       -1.65      4.65 o 
   5  20   2       72.61       74.99     12.35 o 
  -6  21   2        2.94       10.16      7.18 o 
  -5  21   2       17.63        7.60      5.83 o 
  -4  21   2        9.48       12.30      5.48 o 
  -3  21   2       45.64       36.73      8.80 o 
  -2  21   2      116.27      106.81     10.67 o 
  -1  21   2      535.25      528.72     14.84 o 
   0  21   2      421.40      403.69     12.87 o 
   1  21   2      395.81      378.49     15.71 o 
   2  21   2      227.39      230.86     12.58 o 
   3  21   2      139.08      160.25     11.59 o 
   4  21   2       66.92       63.48      8.17 o 
   5  21   2       30.77       32.88      6.96 o 
  -6  22   2        7.44        4.75      6.50 o 
  -5  22   2        8.51       16.31      6.61 o 
  -4  22   2        6.44       -4.99      5.33 o 
  -3  22   2       21.51       19.04      7.10 o 
  -2  22   2       10.75        7.91      7.29 o 
  -1  22   2       68.35       67.75      7.60 o 
   0  22   2      100.24       94.43      7.32 o 
   1  22   2      272.94      250.82     13.55 o 
   2  22   2      126.27      105.56      8.94 o 
   3  22   2       12.97       14.67      5.15 o 
   4  22   2       62.03       65.34      8.26 o 
   5  22   2       26.13       26.97      7.50 o 
  -6  23   2        0.98       -1.30      6.28 o 
  -5  23   2       54.63       61.17     13.56 o 
  -4  23   2        0.15       -5.93      5.78 o 
  -3  23   2       64.46       65.12     11.13 o 
  -2  23   2       18.42       19.94      6.18 o 
  -1  23   2       93.72       92.08     18.40 o 
   0  23   2       53.83       67.95      8.49 o 
   1  23   2        2.53        6.70      5.52 o 
   2  23   2       57.44       63.50      7.31 o 
   3  23   2       21.59       26.45      6.21 o 
   4  23   2        6.53        7.16      7.34 o 
   5  23   2        9.67       35.84     15.12 o 
  -5  24   2       23.41       34.37     32.15 o 
  -4  24   2       17.00       23.88      8.42 o 
  -3  24   2       70.02       57.90     10.96 o 
  -2  24   2       17.00        6.90      5.31 o 
  -1  24   2      196.45      198.77     15.10 o 
   0  24   2       44.92       44.37      6.37 o 
   1  24   2       18.12       17.29      4.47 o 
   2  24   2        1.47       -3.50      4.02 o 
   3  24   2        0.92       -0.43      4.37 o 
   4  24   2        5.26       19.28      6.53 o 
  -5  25   2        6.64        0.01      7.92 o 
  -4  25   2       14.52       12.03      8.18 o 
  -3  25   2       15.15       23.17      8.32 o 
  -2  25   2       33.78       22.27      9.96 o 
  -1  25   2        1.35        4.14      5.06 o 
   0  25   2        1.48        0.95      5.17 o 
   1  25   2        0.05        3.05      5.41 o 
   2  25   2        1.20        3.32      6.20 o 
   3  25   2        1.65        1.55      5.11 o 
   4  25   2       18.32       21.62      7.83 o 
  -4  26   2        4.88       -3.74      6.95 o 
  -3  26   2       89.07      129.43     16.90 o 
  -2  26   2        4.33        5.57      5.61 o 
  -1  26   2      153.52      181.67     27.28 o 
   0  26   2       25.74       24.58      6.83 o 
   1  26   2      114.56      148.15     25.00 o 
   2  26   2        0.63        0.35      5.34 o 
   3  26   2       38.25       32.06      6.79 o 
   4  26   2        6.24        5.10      9.00 o 
  -4  27   2       68.15       78.65     19.89 o 
  -3  27   2       13.46        9.67      6.85 o 
  -2  27   2       20.88       23.16      7.66 o 
  -1  27   2       11.56       17.55      6.43 o 
   0  27   2        0.14        0.03      5.74 o 
   1  27   2        1.12        0.85      6.51 o 
   2  27   2       65.16       53.59      8.86 o 
   3  27   2        2.05       13.02      6.34 o 
  -4  28   2        1.71      -10.58      8.12 o 
  -3  28   2        4.31       13.07      7.36 o 
  -2  28   2        1.16        5.85      6.06 o 
  -1  28   2       27.97       55.44      9.14 o 
   0  28   2        1.92        1.39      5.97 o 
   1  28   2       51.80       54.12     11.23 o 
   2  28   2        2.57       -0.43      7.36 o 
   3  28   2        0.02       -2.03      6.51 o 
  -3  29   2       22.42       27.05     12.29 o 
  -2  29   2        0.02        8.04      6.51 o 
  -1  29   2        0.14        6.21      5.59 o 
   0  29   2       11.96       15.41      6.43 o 
   1  29   2        0.29        4.33      9.91 o 
   2  29   2       10.69        2.68      8.64 o 
  -2  30   2       20.08       26.12      8.61 o 
  -1  30   2       28.53       34.37      8.34 o 
   0  30   2       20.24       11.11     16.56 o 
   1  30   2        3.59        0.47      8.04 o 
  -1  31   2        8.47        3.57      6.59 o 
   0  31   2        0.58       18.42      8.62 o 
  -9   0   3        1.39       -7.23     18.55 o 
  -7   0   3       32.97       29.84      7.82 o 
  -5   0   3      310.27      296.74     17.16 o 
  -3   0   3       37.89       38.51      6.29 o 
  -1   0   3        0.87        4.03      2.64 o 
   1   0   3     1481.74     1479.80     34.10 o 
   3   0   3       92.83       95.30      7.41 o 
   5   0   3      166.25      161.06     13.36 o 
  -9   1   3        0.96        4.97     12.56 o 
  -8   1   3        3.05       -2.77      4.73 o 
  -7   1   3        2.03        0.94      3.92 o 
  -6   1   3        0.90        0.64      2.94 o 
  -5   1   3      101.77       99.48      5.35 o 
  -4   1   3      193.83      185.76      6.12 o 
  -3   1   3       17.05       12.13      1.83 o 
  -2   1   3      384.09      388.71      7.66 o 
  -1   1   3       85.00       74.51      3.01 o 
   0   1   3      875.20      899.36     18.35 o 
   1   1   3        3.68        5.18      1.54 o 
   2   1   3       27.62       33.10      3.72 o 
   3   1   3        5.92        5.30      2.76 o 
   4   1   3       14.17       18.25      3.59 o 
   5   1   3       51.33       53.83      6.44 o 
   6   1   3        0.12       -2.94      5.83 o 
  -9   2   3        1.03        8.12     18.03 o 
  -8   2   3        4.96        6.50      5.16 o 
  -7   2   3        4.08        6.86      4.37 o 
  -6   2   3        1.12        3.32      3.46 o 
  -5   2   3       47.98       54.49      4.16 o 
  -4   2   3      474.41      453.41     10.13 o 
  -3   2   3      677.58      625.84     11.79 o 
  -2   2   3      182.03      177.98      4.63 o 
  -1   2   3      489.39      539.93      9.77 o 
   0   2   3      134.63      152.69      5.69 o 
   1   2   3      468.34      461.84     10.35 o 
   2   2   3      193.94      189.51      7.51 o 
   3   2   3      585.91      584.53     11.80 o 
   4   2   3      116.19      109.88      7.24 o 
   5   2   3        1.00        3.31      3.77 o 
   6   2   3        0.93        0.02      7.70 o 
  -9   3   3        6.63       21.98     19.00 o 
  -8   3   3        0.01        2.67      4.94 o 
  -7   3   3       31.69       41.04      6.29 o 
  -6   3   3       19.98       18.59      4.25 o 
  -5   3   3        6.95        6.62      3.16 o 
  -4   3   3      115.97      119.36      5.44 o 
  -3   3   3       75.13       90.91      4.19 o 
  -2   3   3      740.80      699.24     11.92 o 
  -1   3   3      104.28      116.29      3.57 o 
   0   3   3       63.68       66.23      3.65 o 
   1   3   3       17.72       25.35      3.97 o 
   2   3   3      325.44      323.21     10.50 o 
   3   3   3       16.03       17.33      2.51 o 
   4   3   3       35.75       32.05      4.46 o 
   5   3   3        0.15        4.25      4.73 o 
   6   3   3        4.37        6.28     10.66 o 
  -8   4   3        1.39       -1.03      4.79 o 
  -7   4   3        1.09        2.81      5.32 o 
  -6   4   3       84.22       97.27      8.01 o 
  -5   4   3        1.30        6.26      2.50 o 
  -4   4   3       43.47       37.69      3.17 o 
  -3   4   3       61.04       58.46      3.72 o 
  -2   4   3      603.59      629.04     12.75 o 
  -1   4   3        4.91       16.20      2.34 o 
   0   4   3     1913.87     1996.67     29.94 o 
   1   4   3       26.01       42.02      3.38 o 
   2   4   3     1150.79     1143.57     18.82 o 
   3   4   3       50.14       59.26      4.57 o 
   4   4   3       52.54       56.05      4.87 o 
   5   4   3        2.82       -2.40      4.69 o 
   6   4   3       49.54       36.90      9.12 o 
  -8   5   3        6.59        9.47      6.02 o 
  -7   5   3        3.41        0.26      3.84 o 
  -6   5   3      105.75      102.99      8.41 o 
  -5   5   3      149.95      156.56      7.83 o 
  -4   5   3      842.99      828.90     15.43 o 
  -3   5   3     1759.37     1721.20     26.24 o 
  -2   5   3       19.94       30.59      3.77 o 
  -1   5   3     6782.72     6885.02    100.50 o 
   0   5   3      340.57      355.20      8.08 o 
   1   5   3     3961.42     4202.34     59.24 o 
   2   5   3      112.92      114.04      5.24 o 
   3   5   3      449.67      461.80     11.28 o 
   4   5   3       30.04       40.12      6.93 o 
   5   5   3       49.15       40.89      7.40 o 
   6   5   3        0.21        7.77      8.10 o 
  -8   6   3        5.85        2.27      5.14 o 
  -7   6   3       14.03       19.27      4.83 o 
  -6   6   3       48.74       47.12      7.85 o 
  -5   6   3      193.65      190.50      8.37 o 
  -4   6   3      972.57      921.15     16.75 o 
  -3   6   3      858.71      899.52     15.63 o 
  -2   6   3      591.99      602.80     14.97 o 
  -1   6   3     3331.13     3540.93     54.34 o 
   0   6   3       77.76       82.31      4.96 o 
   1   6   3      365.13      384.85      9.30 o 
   2   6   3      378.17      371.57      8.74 o 
   3   6   3      100.02      116.42      9.48 o 
   4   6   3      244.67      240.43     15.36 o 
   5   6   3        0.29       -2.01      4.76 o 
   6   6   3        0.04        1.67      5.41 o 
  -8   7   3        0.02       -0.99      4.91 o 
  -7   7   3        5.09        1.41      4.10 o 
  -6   7   3        3.03        6.83      3.15 o 
  -5   7   3        5.62        9.49      2.90 o 
  -4   7   3       21.09       27.44      3.15 o 
  -3   7   3      362.08      333.99      7.87 o 
  -2   7   3     1581.82     1713.03     28.89 o 
  -1   7   3       35.13       30.46      2.72 o 
   0   7   3     1228.64     1362.74     21.90 o 
   1   7   3      125.10      154.26      5.94 o 
   2   7   3      884.80      908.86     15.73 o 
   3   7   3       32.00       48.44      6.65 o 
   4   7   3       15.69       10.41      6.20 o 
   5   7   3       70.46       71.05      9.18 o 
   6   7   3        2.35        3.07      6.37 o 
  -8   8   3        9.38       13.93      6.02 o 
  -7   8   3       37.79       38.22      6.67 o 
  -6   8   3       22.74       24.20      4.19 o 
  -5   8   3      426.56      404.07     11.75 o 
  -4   8   3        3.79        2.79      1.81 o 
  -3   8   3      516.93      524.02     10.76 o 
  -2   8   3       39.51       38.42      3.01 o 
  -1   8   3     1326.47     1445.06     22.40 o 
   0   8   3      263.67      276.32      6.91 o 
   1   8   3      208.21      186.07      5.38 o 
   2   8   3      279.43      280.25      9.90 o 
   3   8   3        3.55        0.47      3.25 o 
   4   8   3      107.66      120.30      9.67 o 
   5   8   3       20.35       10.82      5.70 o 
   6   8   3        6.41        2.01      5.89 o 
  -8   9   3       13.08       13.47     10.33 o 
  -7   9   3        3.57        1.78      4.60 o 
  -6   9   3       31.05       42.23      5.66 o 
  -5   9   3       79.78       76.92      5.80 o 
  -4   9   3       35.27       36.54      3.39 o 
  -3   9   3       97.15      111.42      4.85 o 
  -2   9   3     1048.71     1054.44     17.42 o 
  -1   9   3      574.15      611.07     11.38 o 
   0   9   3     1492.59     1578.14     24.93 o 
   1   9   3      391.65      396.59     11.27 o 
   2   9   3       84.80      115.83      8.87 o 
   3   9   3        3.59        6.40      3.55 o 
   4   9   3       37.83       36.58      6.55 o 
   5   9   3       21.07       21.43     11.51 o 
   6   9   3       28.41       28.37      7.95 o 
  -8  10   3        6.27        6.57      5.60 o 
  -7  10   3        4.39        7.92      4.96 o 
  -6  10   3        7.96       12.88      5.20 o 
  -5  10   3       90.95       99.22      7.39 o 
  -4  10   3       44.15       44.66      4.19 o 
  -3  10   3      719.89      730.54     16.56 o 
  -2  10   3      195.90      189.55      5.48 o 
  -1  10   3       25.94       23.68      2.12 o 
   0  10   3        5.10        9.01      1.45 o 
   1  10   3        0.31        3.46      2.18 o 
   2  10   3      125.05      146.01     11.41 o 
   3  10   3      142.60      170.96     10.98 o 
   4  10   3       39.61       59.18      9.15 o 
   5  10   3        2.02        7.14      6.00 o 
   6  10   3       26.63       35.07      9.47 o 
  -8  11   3        8.54       12.47      6.25 o 
  -7  11   3       11.14       15.04      5.45 o 
  -6  11   3      105.75       94.60      8.02 o 
  -5  11   3        0.10        5.76      2.84 o 
  -4  11   3      455.37      426.72     13.04 o 
  -3  11   3       14.80       17.73      2.41 o 
  -2  11   3     2071.01     1979.72     30.07 o 
  -1  11   3        0.96        5.02      1.35 o 
   0  11   3      435.41      405.13     10.95 o 
   1  11   3        0.04        4.99      2.29 o 
   2  11   3      274.76      259.26     10.31 o 
   3  11   3        5.52        9.91      4.41 o 
   4  11   3        1.83        9.31      4.67 o 
   5  11   3        7.37        9.92      6.04 o 
   6  11   3        5.03       10.59      6.53 o 
  -8  12   3        9.70       11.83      8.27 o 
  -7  12   3        5.05       10.24      4.80 o 
  -6  12   3        2.03        2.27      3.91 o 
  -5  12   3       70.66       56.75      7.68 o 
  -4  12   3        0.05        7.20      4.55 o 
  -3  12   3       38.88       43.44      4.19 o 
  -2  12   3       49.00       52.96      3.91 o 
  -1  12   3       25.06       27.97      2.40 o 
   0  12   3        3.40        4.28      2.78 o 
   1  12   3      177.18      149.87      7.91 o 
   2  12   3      100.77      107.24      7.28 o 
   3  12   3       91.13       99.76      8.67 o 
   4  12   3        0.63        4.52      4.34 o 
   5  12   3      100.76      100.92     11.37 o 
   6  12   3       12.93       16.73      7.55 o 
  -8  13   3        0.00        7.70      8.74 o 
  -7  13   3        9.32       14.02      5.73 o 
  -6  13   3        1.06       -1.80      3.20 o 
  -5  13   3        6.81        9.38      3.59 o 
  -4  13   3      137.06      123.98      8.06 o 
  -3  13   3        1.21        4.87      2.37 o 
  -2  13   3       66.83       77.62      5.01 o 
  -1  13   3        2.44        4.59      1.73 o 
   0  13   3      966.29      929.76     19.72 o 
   1  13   3      191.19      196.11      9.33 o 
   2  13   3       70.97       76.37      7.65 o 
   3  13   3      364.48      339.88     15.50 o 
   4  13   3       85.00       88.79      8.93 o 
   5  13   3      135.32      159.15     13.95 o 
   6  13   3        2.23        1.26     15.20 o 
  -8  14   3        0.24       -4.25     13.56 o 
  -7  14   3       13.38       14.69      8.82 o 
  -6  14   3        0.45        5.15      3.93 o 
  -5  14   3       31.19       29.86      4.83 o 
  -4  14   3      129.13      128.31      8.44 o 
  -3  14   3        2.12        4.72      2.34 o 
  -2  14   3        0.08        4.27      2.14 o 
  -1  14   3       66.21       59.60      4.68 o 
   0  14   3      266.67      255.62      9.08 o 
   1  14   3      306.13      319.15     10.83 o 
   2  14   3      331.40      316.71     13.68 o 
   3  14   3       51.38       60.18      7.23 o 
   4  14   3      241.40      243.07     17.50 o 
   5  14   3        0.01        3.98      5.31 o 
   6  14   3       14.51       -6.03     13.26 o 
  -7  15   3        1.96        5.01      6.10 o 
  -6  15   3        1.34        3.59      3.84 o 
  -5  15   3       20.36       28.72     10.22 o 
  -4  15   3        1.21        4.82      2.96 o 
  -3  15   3       19.66       22.61      3.57 o 
  -2  15   3      373.38      388.75     10.98 o 
  -1  15   3       86.79       88.48      7.29 o 
   0  15   3      272.88      277.58     15.47 o 
   1  15   3       86.48       81.90      9.15 o 
   2  15   3      504.85      482.84     17.10 o 
   3  15   3       96.44       88.90      8.73 o 
   4  15   3       37.58       37.19      8.23 o 
   5  15   3        6.22       19.77      7.19 o 
   6  15   3        8.03       17.43     15.42 o 
  -7  16   3       19.42        7.59      7.76 o 
  -6  16   3       46.78       59.77      8.90 o 
  -5  16   3       21.82       27.23      5.27 o 
  -4  16   3       11.39       22.05      4.84 o 
  -3  16   3      230.98      247.52      9.63 o 
  -2  16   3        8.14        4.52      2.84 o 
  -1  16   3      151.30      156.67     12.89 o 
   0  16   3       37.40       32.62      3.97 o 
   1  16   3      600.86      566.53     15.47 o 
   2  16   3        0.52        2.86      3.36 o 
   3  16   3       63.77       57.61      9.99 o 
   4  16   3       38.38       34.23      7.54 o 
   5  16   3       20.66       26.39      7.15 o 
  -7  17   3        2.24       -1.20      6.21 o 
  -6  17   3       42.42       41.62      8.00 o 
  -5  17   3       11.30       10.32      4.18 o 
  -4  17   3        3.74        5.66      3.60 o 
  -3  17   3       24.46       22.79      3.89 o 
  -2  17   3      342.05      343.13     13.26 o 
  -1  17   3      145.85      138.05     18.88 o 
   0  17   3      721.03      656.00     30.34 o 
   1  17   3       80.44       74.77      6.41 o 
   2  17   3      355.30      340.16     15.93 o 
   3  17   3        2.56        9.60      4.80 o 
   4  17   3       26.30       29.53      6.49 o 
   5  17   3        1.51       -1.67      5.63 o 
  -7  18   3       32.59       19.36      7.78 o 
  -6  18   3      231.67      241.45     17.29 o 
  -5  18   3       74.07       88.09      9.90 o 
  -4  18   3      809.76      768.71     28.21 o 
  -3  18   3      182.70      178.88     16.31 o 
  -2  18   3      986.31     1009.69     25.75 o 
  -1  18   3       86.98       83.69      7.60 o 
   0  18   3       89.51       95.22      8.39 o 
   1  18   3       74.71       84.26      6.89 o 
   2  18   3       94.18      120.81     10.88 o 
   3  18   3      177.52      171.91     12.26 o 
   4  18   3       54.33       75.63      9.02 o 
   5  18   3        5.00        3.86      5.79 o 
  -7  19   3       35.76       15.25      7.89 o 
  -6  19   3        0.33       -4.15      5.85 o 
  -5  19   3      167.08      169.43     15.42 o 
  -4  19   3        8.48       13.11      5.04 o 
  -3  19   3      939.61      931.00     31.61 o 
  -2  19   3       30.19       27.99      5.00 o 
  -1  19   3     1521.23     1402.98     32.96 o 
   0  19   3      230.69      199.54     12.16 o 
   1  19   3      912.15      826.50     23.66 o 
   2  19   3       34.49       38.12      9.07 o 
   3  19   3      250.76      256.90     15.03 o 
   4  19   3        3.41        4.14      5.45 o 
   5  19   3        6.65        5.93     15.05 o 
  -7  20   3        0.31        0.08      8.22 o 
  -6  20   3       14.01       22.01      7.33 o 
  -5  20   3       14.38       18.15      9.11 o 
  -4  20   3       25.76       29.76      9.83 o 
  -3  20   3        0.26       -2.31      3.80 o 
  -2  20   3       56.22       63.96      7.10 o 
  -1  20   3        1.83        0.57      3.43 o 
   0  20   3        0.89       -0.49      3.33 o 
   1  20   3       13.06       23.67      4.93 o 
   2  20   3       37.27       29.08     10.56 o 
   3  20   3       15.58       13.98      5.55 o 
   4  20   3        1.14       -0.33      5.37 o 
   5  20   3        4.81        3.66      9.47 o 
  -6  21   3        4.70        6.78     10.38 o 
  -5  21   3       10.99       23.49      9.35 o 
  -4  21   3        6.50       11.26     10.73 o 
  -3  21   3        0.03        5.73      4.45 o 
  -2  21   3       14.37       22.95      4.77 o 
  -1  21   3       32.61       24.63      6.91 o 
   0  21   3      134.93      133.87     10.43 o 
   1  21   3       21.41       26.78      5.86 o 
   2  21   3       17.98       13.02     10.21 o 
   3  21   3        0.09       -1.22      5.56 o 
   4  21   3       12.58       11.10      5.78 o 
  -6  22   3       21.26       14.03      9.72 o 
  -5  22   3       77.89      111.96     29.35 o 
  -4  22   3       60.73       67.13     12.22 o 
  -3  22   3      203.63      227.45     50.85 o 
  -2  22   3        0.48       -1.75      3.66 o 
  -1  22   3       65.90       74.83      8.12 o 
   0  22   3       11.11        4.72      4.12 o 
   1  22   3       26.70       28.05      6.82 o 
   2  22   3        3.22       -0.83      6.57 o 
   3  22   3       60.53       60.63     12.50 o 
   4  22   3       12.26        9.92      7.13 o 
  -6  23   3        4.37       -4.62     11.99 o 
  -5  23   3       21.08       12.71     14.27 o 
  -4  23   3       27.79       27.84      9.09 o 
  -3  23   3       70.87       67.62     15.31 o 
  -2  23   3      191.40      195.19     12.95 o 
  -1  23   3       19.60       18.09      5.19 o 
   0  23   3       38.49       29.91      5.76 o 
   1  23   3        0.64        2.19      4.45 o 
   2  23   3       49.05       39.65     21.98 o 
   3  23   3        7.61       -4.58      5.95 o 
   4  23   3        0.91        9.63      9.74 o 
  -5  24   3       21.79       10.60      9.11 o 
  -4  24   3        7.92       14.67      8.07 o 
  -3  24   3       30.41       37.06     10.58 o 
  -2  24   3        6.71        3.27      5.94 o 
  -1  24   3        2.15        3.99      4.09 o 
   0  24   3        9.64        7.50      4.55 o 
   1  24   3       31.81       35.10      7.26 o 
   2  24   3       24.12       12.56      9.19 o 
   3  24   3        1.43        0.89      6.12 o 
  -5  25   3        0.48       -0.03     12.81 o 
  -4  25   3       37.81       36.31     10.30 o 
  -3  25   3        1.73        7.38      7.06 o 
  -2  25   3       52.77       49.65      8.99 o 
  -1  25   3       59.10       72.45     10.21 o 
   0  25   3      106.04      109.79     12.29 o 
   1  25   3       18.71       31.92      7.21 o 
   2  25   3       40.29       31.29      7.30 o 
   3  25   3       13.47       24.19      7.41 o 
  -4  26   3       19.29       13.83      8.30 o 
  -3  26   3       10.15       -2.25      5.53 o 
  -2  26   3       12.76       16.82      6.93 o 
  -1  26   3        6.88        5.52      5.37 o 
   0  26   3        6.70        7.03      4.61 o 
   1  26   3        7.03       21.96      7.10 o 
   2  26   3       40.52       47.98      8.83 o 
   3  26   3        5.94       18.91      9.98 o 
  -4  27   3        0.02       -0.99      6.96 o 
  -3  27   3        4.32       20.40      8.46 o 
  -2  27   3        1.64        4.34      5.49 o 
  -1  27   3        9.07        6.39      6.23 o 
   0  27   3       24.25       23.44      8.30 o 
   1  27   3        8.36       32.84      8.93 o 
   2  27   3        7.21       -0.07      5.64 o 
  -3  28   3        0.03        3.74      7.39 o 
  -2  28   3        4.51        5.52      6.64 o 
  -1  28   3        0.05        0.47      5.98 o 
   0  28   3        6.12       10.07      6.60 o 
   1  28   3       23.93       37.46     11.06 o 
   2  28   3        0.66        3.61     10.92 o 
  -3  29   3        4.91       25.48     14.45 o 
  -2  29   3        0.52       -2.73     11.06 o 
  -1  29   3        5.48       11.31      6.29 o 
   0  29   3       31.49       11.88      7.72 o 
   1  29   3        0.25       18.77     18.33 o 
  -2  30   3       27.36       11.55     12.67 o 
  -1  30   3        0.65       10.31      9.73 o 
   0  30   3        9.43       31.22     20.79 o 
  -8   0   4       46.79       41.27     11.92 o 
  -6   0   4       60.15       63.60      9.49 o 
  -4   0   4      604.43      564.58     20.97 o 
  -2   0   4     1897.06     1868.95     39.60 o 
   0   0   4      667.88      701.50     20.39 o 
   2   0   4      441.42      412.90     15.68 o 
   4   0   4        3.18       11.02      5.12 o 
   6   0   4       42.67       54.83     22.87 o 
  -8   1   4        5.40        5.59      5.52 o 
  -7   1   4        0.08       -1.83      4.12 o 
  -6   1   4      121.80      113.89     11.48 o 
  -5   1   4       86.30       95.59      7.07 o 
  -4   1   4       11.97       12.46      2.29 o 
  -3   1   4      185.98      188.33      8.59 o 
  -2   1   4      139.49      134.26      4.51 o 
  -1   1   4        2.35        6.36      1.52 o 
   0   1   4      444.32      477.12     15.17 o 
   1   1   4       68.21       71.39      4.74 o 
   2   1   4       22.16       29.60      3.50 o 
   3   1   4       88.50       90.92      5.56 o 
   4   1   4       58.03       70.76      6.49 o 
   5   1   4        1.95       -0.63      4.98 o 
   6   1   4       30.34       32.50     12.41 o 
  -8   2   4       13.92       16.76      5.91 o 
  -7   2   4       17.72       13.62      7.57 o 
  -6   2   4       18.97       17.95      4.94 o 
  -5   2   4        7.82       12.27      2.50 o 
  -4   2   4      492.75      468.85     10.62 o 
  -3   2   4        5.90        7.99      1.75 o 
  -2   2   4     1631.00     1639.41     24.92 o 
  -1   2   4      156.47      177.92      6.08 o 
   0   2   4     1178.05     1140.53     24.69 o 
   1   2   4       12.76       10.64      2.77 o 
   2   2   4        2.13        0.03      1.94 o 
   3   2   4       16.61       17.73      2.93 o 
   4   2   4        0.02       -0.53      4.56 o 
   5   2   4       13.58       13.06      5.73 o 
   6   2   4       39.64       33.21     13.14 o 
  -8   3   4        4.83        2.85      5.41 o 
  -7   3   4       45.48       49.24      7.29 o 
  -6   3   4       10.09       10.88      3.67 o 
  -5   3   4       67.50       70.75      5.25 o 
  -4   3   4       40.26       37.07      4.40 o 
  -3   3   4      149.05      157.38      5.19 o 
  -2   3   4        3.87        4.85      1.63 o 
  -1   3   4      312.87      371.77      8.37 o 
   0   3   4       76.11       80.32      4.70 o 
   1   3   4        0.15        3.34      1.73 o 
   2   3   4       19.41       21.85      5.80 o 
   3   3   4       32.27       36.09      4.16 o 
   4   3   4        0.81        0.87      5.15 o 
   5   3   4       67.65       62.79      8.86 o 
   6   3   4        0.09        1.76      6.77 o 
  -8   4   4        2.48       -0.09      5.28 o 
  -7   4   4       27.30       14.68      5.19 o 
  -6   4   4       19.52       21.77      4.73 o 
  -5   4   4       96.89      106.60      6.45 o 
  -4   4   4       67.55       72.04      5.04 o 
  -3   4   4     2467.04     2416.11     39.56 o 
  -2   4   4       80.62       90.85      6.17 o 
  -1   4   4     1356.81     1356.28     21.74 o 
   0   4   4        8.71        8.98      1.90 o 
   1   4   4      742.36      724.81     15.18 o 
   2   4   4       10.73       17.38      2.90 o 
   3   4   4       33.05       30.94      5.19 o 
   4   4   4        0.39        5.19      4.46 o 
   5   4   4       36.44       37.07      7.43 o 
   6   4   4        1.14        2.66      6.63 o 
  -8   5   4        0.36        2.84      5.35 o 
  -7   5   4       10.20        6.76      4.73 o 
  -6   5   4        0.43        0.67      3.13 o 
  -5   5   4      157.22      145.26      7.41 o 
  -4   5   4        9.01        6.25      3.28 o 
  -3   5   4      249.84      240.44      7.61 o 
  -2   5   4      196.09      234.57     12.83 o 
  -1   5   4        0.12        0.59      1.28 o 
   0   5   4      461.30      438.84     10.24 o 
   1   5   4        9.90       14.84      2.63 o 
   2   5   4      311.42      288.36     10.05 o 
   3   5   4       73.81       78.72      7.49 o 
   4   5   4       44.71       39.62      7.18 o 
   5   5   4       31.84       29.85      7.13 o 
   6   5   4        2.34       -0.14      6.39 o 
  -8   6   4        0.57        7.18      5.58 o 
  -7   6   4        5.64        6.40      4.51 o 
  -6   6   4       57.75       57.56      6.40 o 
  -5   6   4      282.62      266.06     10.33 o 
  -4   6   4      275.36      266.33      9.25 o 
  -3   6   4      233.06      203.39      9.07 o 
  -2   6   4      576.30      590.06     13.33 o 
  -1   6   4      778.10      698.11     12.94 o 
   0   6   4      669.70      732.49     14.50 o 
   1   6   4        1.90        2.25      1.86 o 
   2   6   4       59.82       62.29      5.90 o 
   3   6   4       13.99       12.41      4.69 o 
   4   6   4       57.05       42.32      8.68 o 
   5   6   4        0.30        2.57      5.88 o 
   6   6   4        0.59        2.99      7.43 o 
  -8   7   4       21.64       19.98      7.37 o 
  -7   7   4        1.23        2.11      4.21 o 
  -6   7   4      233.09      232.30     13.74 o 
  -5   7   4      101.94      103.49     11.19 o 
  -4   7   4      215.49      216.77      8.77 o 
  -3   7   4      444.47      439.34     21.73 o 
  -2   7   4      608.89      648.52     14.35 o 
  -1   7   4       74.92       99.99      6.62 o 
   0   7   4       10.24       11.62      2.61 o 
   1   7   4        3.53        1.31      1.76 o 
   2   7   4        0.31        2.32      2.55 o 
   3   7   4      129.74      130.21     10.22 o 
   4   7   4        7.57       13.01      5.31 o 
   5   7   4        2.46       11.26      6.19 o 
   6   7   4        4.88        2.75      8.80 o 
  -8   8   4        0.11       -0.65      5.21 o 
  -7   8   4      109.38      112.32     10.72 o 
  -6   8   4       21.33       26.82      4.68 o 
  -5   8   4      295.93      307.55     11.49 o 
  -4   8   4        9.84       18.63      3.09 o 
  -3   8   4        4.16       18.34      2.84 o 
  -2   8   4      225.21      211.14      7.49 o 
  -1   8   4      186.70      147.17     12.45 o 
   0   8   4        3.28        5.88      1.89 o 
   1   8   4      249.68      234.91      9.63 o 
   2   8   4       13.08       12.25      3.42 o 
   3   8   4        0.00        1.99      3.85 o 
   4   8   4      227.77      231.19     19.04 o 
   5   8   4        9.18        2.67      6.39 o 
   6   8   4        8.15        4.89     11.36 o 
  -8   9   4        7.48        4.49      5.94 o 
  -7   9   4       63.74       51.26      7.25 o 
  -6   9   4       26.16       26.98      4.76 o 
  -5   9   4       89.52      106.03      7.94 o 
  -4   9   4      497.84      475.45     12.49 o 
  -3   9   4        0.02        0.01      1.79 o 
  -2   9   4       32.65       42.71      3.98 o 
  -1   9   4       78.51       88.07      5.16 o 
   0   9   4       89.76      109.28      6.67 o 
   1   9   4       16.01       21.78      3.66 o 
   2   9   4       24.91       22.54      4.00 o 
   3   9   4        0.02       -2.25      3.83 o 
   4   9   4       24.35       24.26      5.86 o 
   5   9   4        3.78        7.15      5.97 o 
  -8  10   4        5.35       11.66      6.10 o 
  -7  10   4       26.09       20.32      6.35 o 
  -6  10   4       18.96       26.53      4.81 o 
  -5  10   4       58.50       68.11      7.02 o 
  -4  10   4      181.56      186.00      8.24 o 
  -3  10   4      128.71      129.50      8.54 o 
  -2  10   4      387.73      383.16     10.42 o 
  -1  10   4        0.41        0.64      1.58 o 
   0  10   4      652.09      608.65     17.62 o 
   1  10   4       63.99       55.45      5.96 o 
   2  10   4       69.96       77.20      8.24 o 
   3  10   4       65.69       73.71      7.87 o 
   4  10   4       94.04       87.36     14.28 o 
   5  10   4       40.84       36.82      8.27 o 
  -8  11   4       20.84       29.32      7.55 o 
  -7  11   4        0.96        3.93      4.69 o 
  -6  11   4       66.13       68.81      8.44 o 
  -5  11   4        6.10        9.85      5.02 o 
  -4  11   4        0.19        0.23      2.30 o 
  -3  11   4        0.25       -0.06      2.02 o 
  -2  11   4      141.03      140.80      6.63 o 
  -1  11   4      127.44      159.84      9.52 o 
   0  11   4       48.25       49.88      5.78 o 
   1  11   4      625.95      595.53     15.87 o 
   2  11   4       69.40       67.31      7.51 o 
   3  11   4       69.79       75.93      8.13 o 
   4  11   4       13.36       10.47      4.82 o 
   5  11   4       30.88       39.91      8.78 o 
  -8  12   4        0.01       -0.84      5.61 o 
  -7  12   4        0.00        1.64      3.92 o 
  -6  12   4       21.39       23.36      4.87 o 
  -5  12   4        6.59        7.81      3.35 o 
  -4  12   4        1.74        5.14      2.69 o 
  -3  12   4      160.06      153.34      7.40 o 
  -2  12   4      182.44      160.24      7.12 o 
  -1  12   4       16.58       25.64      4.44 o 
   0  12   4      148.44      138.50      9.54 o 
   1  12   4      170.44      182.86      9.62 o 
   2  12   4       19.24       26.59      5.26 o 
   3  12   4        7.55        8.34      4.62 o 
   4  12   4        6.14        5.94      5.05 o 
   5  12   4        2.90       21.43      7.61 o 
  -8  13   4       38.90       31.01      7.44 o 
  -7  13   4        1.30       10.30      4.42 o 
  -6  13   4      100.76      104.63      8.62 o 
  -5  13   4       31.42       36.19      6.86 o 
  -4  13   4       14.03       16.06      3.46 o 
  -3  13   4       87.62       90.42      9.24 o 
  -2  13   4       96.14      108.41      8.69 o 
  -1  13   4        7.47        4.65      3.12 o 
   0  13   4      264.67      264.81     12.86 o 
   1  13   4       16.95       11.54      6.32 o 
   2  13   4      139.08      161.88     11.86 o 
   3  13   4       53.09       48.58      7.05 o 
   4  13   4       50.31       40.84      7.51 o 
   5  13   4        2.78       -0.08      6.42 o 
  -8  14   4        0.06       -1.45      7.98 o 
  -7  14   4       10.82        9.53      4.94 o 
  -6  14   4       57.01       54.02      6.74 o 
  -5  14   4      228.28      261.91     17.70 o 
  -4  14   4      342.30      307.59     12.74 o 
  -3  14   4      335.25      342.49     10.96 o 
  -2  14   4      308.91      314.70     14.89 o 
  -1  14   4      940.22      890.16     23.35 o 
   0  14   4       70.05       79.69      7.40 o 
   1  14   4       84.09       94.11     10.85 o 
   2  14   4       34.46       34.63      7.64 o 
   3  14   4       48.87       62.85      7.70 o 
   4  14   4        2.08        3.82      5.30 o 
   5  14   4        8.28        7.71      6.91 o 
  -7  15   4       36.45       25.22      7.43 o 
  -6  15   4        3.87        8.62      4.12 o 
  -5  15   4       33.69       33.84      5.36 o 
  -4  15   4       95.86      126.67      8.73 o 
  -3  15   4       41.04       30.41      4.76 o 
  -2  15   4      352.91      387.96     14.47 o 
  -1  15   4      150.21      146.46     16.43 o 
   0  15   4        0.02        1.29      3.02 o 
   1  15   4       72.77       75.00      7.74 o 
   2  15   4        0.96        1.26      4.63 o 
   3  15   4      112.41      128.62     13.09 o 
   4  15   4        0.19       -3.50      8.44 o 
   5  15   4        1.49       11.29      9.34 o 
  -7  16   4       24.52       32.17      8.11 o 
  -6  16   4       49.80       56.73      7.02 o 
  -5  16   4       10.69        4.16      3.93 o 
  -4  16   4      169.60      181.50     10.27 o 
  -3  16   4      231.01      250.73     13.03 o 
  -2  16   4      113.39      104.20      8.80 o 
  -1  16   4      435.88      431.83     19.49 o 
   0  16   4        3.07        2.70      3.12 o 
   1  16   4      260.47      280.55     14.61 o 
   2  16   4       62.07       43.47     14.13 o 
   3  16   4        0.74        4.68      5.75 o 
   4  16   4        0.98        7.49      6.75 o 
   5  16   4        6.80        7.52     15.42 o 
  -7  17   4       28.33       34.98     13.21 o 
  -6  17   4       29.06       48.81      6.96 o 
  -5  17   4      175.68      187.44     11.62 o 
  -4  17   4      177.11      209.87     14.22 o 
  -3  17   4      511.59      540.34     17.84 o 
  -2  17   4       37.86       49.00      9.62 o 
  -1  17   4      369.09      379.47     26.09 o 
   0  17   4      201.08      188.68     11.95 o 
   1  17   4       44.20       54.57      7.12 o 
   2  17   4       11.23       19.81      6.02 o 
   3  17   4        3.14        4.18      5.75 o 
   4  17   4        5.14        0.50      6.28 o 
  -7  18   4        3.24        1.16      6.32 o 
  -6  18   4        6.81        5.99      4.96 o 
  -5  18   4       13.40       28.47     12.81 o 
  -4  18   4       75.29       79.50      9.32 o 
  -3  18   4        1.55        3.65      4.15 o 
  -2  18   4      192.97      186.64     13.39 o 
  -1  18   4       91.14       96.52      8.64 o 
   0  18   4       95.69       99.30     11.73 o 
   1  18   4      135.10      140.84     10.89 o 
   2  18   4       71.00       58.19      9.07 o 
   3  18   4       62.52       74.49     10.27 o 
   4  18   4       18.24       14.09      7.06 o 
  -7  19   4        6.25       23.36      8.10 o 
  -6  19   4       15.67        5.08      6.49 o 
  -5  19   4      101.55      102.61     11.22 o 
  -4  19   4        4.40        8.73      5.04 o 
  -3  19   4      337.96      343.57     27.71 o 
  -2  19   4       10.68        9.88      4.74 o 
  -1  19   4      130.55      118.16      9.81 o 
   0  19   4      237.53      243.26     19.29 o 
   1  19   4       24.54       39.17      7.68 o 
   2  19   4       58.33       66.91      9.64 o 
   3  19   4       13.71       15.44      7.64 o 
   4  19   4       17.84       14.54      8.48 o 
  -7  20   4        1.23       -3.20      8.09 o 
  -6  20   4       32.96       37.75     10.49 o 
  -5  20   4        0.02        3.64      6.94 o 
  -4  20   4        2.32       -1.72      4.33 o 
  -3  20   4        3.44        1.42      3.91 o 
  -2  20   4       56.10       63.04      7.56 o 
  -1  20   4      295.90      272.36     14.63 o 
   0  20   4       60.33       70.27      7.93 o 
   1  20   4      180.99      169.30     14.71 o 
   2  20   4       34.27       52.09      9.01 o 
   3  20   4       70.88       65.46     10.38 o 
   4  20   4        0.23       18.40     17.81 o 
  -6  21   4        1.42       22.08     10.22 o 
  -5  21   4       63.93       87.82     14.25 o 
  -4  21   4        3.30        2.83      4.66 o 
  -3  21   4       29.44       30.41      5.62 o 
  -2  21   4        9.26       11.50      4.39 o 
  -1  21   4        0.02        0.78      4.20 o 
   0  21   4       25.69       23.25      5.37 o 
   1  21   4       13.72       10.23      5.33 o 
   2  21   4        0.17        3.35      5.94 o 
   3  21   4        1.13       12.93      6.84 o 
   4  21   4        0.31       -3.35     13.86 o 
  -6  22   4        0.77       -5.18      8.01 o 
  -5  22   4       31.77       38.87     14.01 o 
  -4  22   4       46.74       65.67     21.87 o 
  -3  22   4       40.96       43.47      7.18 o 
  -2  22   4      107.66      114.10     13.03 o 
  -1  22   4      167.79      175.40     12.78 o 
   0  22   4       58.57       80.51      8.76 o 
   1  22   4        0.23       10.99      5.88 o 
   2  22   4        8.40       27.14      8.03 o 
   3  22   4        6.34       13.68      8.42 o 
  -5  23   4       35.09       48.82     20.12 o 
  -4  23   4       19.14       23.03     11.18 o 
  -3  23   4       25.73       30.12      7.10 o 
  -2  23   4        8.81        8.20      4.49 o 
  -1  23   4        0.09        2.26      4.21 o 
   0  23   4       42.54       40.08     10.15 o 
   1  23   4       59.45       41.65      8.30 o 
   2  23   4       12.91       12.70      6.63 o 
   3  23   4        5.08        5.28     11.24 o 
  -5  24   4       16.66       20.11      9.37 o 
  -4  24   4        2.16       10.38      7.52 o 
  -3  24   4        1.54        5.64      6.28 o 
  -2  24   4       15.59       18.77      5.49 o 
  -1  24   4        0.38        4.97      4.28 o 
   0  24   4       58.19       72.50     14.33 o 
   1  24   4       10.49       10.22      6.28 o 
   2  24   4        5.87        1.07      7.75 o 
  -4  25   4       22.62       18.23      9.25 o 
  -3  25   4        0.30        7.98      9.72 o 
  -2  25   4        8.44       11.78      5.88 o 
  -1  25   4        3.51        1.06      4.68 o 
   0  25   4        4.76        7.75      5.42 o 
   1  25   4        7.67       17.61      9.11 o 
   2  25   4       14.55       23.69      9.06 o 
  -4  26   4        0.78        7.40      8.53 o 
  -3  26   4       62.12       87.62     14.29 o 
  -2  26   4        0.93        9.31      7.78 o 
  -1  26   4       83.65       89.71      9.80 o 
   0  26   4        0.00        6.46      6.08 o 
   1  26   4       29.50       30.69     11.61 o 
   2  26   4       21.24       34.35     16.84 o 
  -3  27   4        7.89        7.42     10.36 o 
  -2  27   4       12.45       20.33      7.69 o 
  -1  27   4        3.91        4.67      6.40 o 
   0  27   4        8.91       23.35      7.54 o 
   1  27   4        0.01        2.63      9.39 o 
  -3  28   4        8.69       17.73     15.12 o 
  -2  28   4       16.61        7.29      6.82 o 
  -1  28   4       66.17       70.84     11.02 o 
   0  28   4        2.97        7.14     15.57 o 
   1  28   4       15.74       23.47     13.41 o 
  -2  29   4        1.59       15.65     12.67 o 
  -1  29   4        0.31       21.55     11.08 o 
  -7   0   5       28.00       29.88      9.24 o 
  -5   0   5        0.16       12.79      5.05 o 
  -3   0   5       20.14       21.53      5.55 o 
  -1   0   5       77.56       84.44      8.01 o 
   1   0   5       19.19       27.54      6.61 o 
   3   0   5       59.49       58.95      8.56 o 
   5   0   5        6.11       23.54     16.69 o 
  -8   1   5        0.70       -3.83      5.04 o 
  -7   1   5        0.01        4.48      9.50 o 
  -6   1   5        3.46        4.36      4.04 o 
  -5   1   5        1.20        2.41      2.87 o 
  -4   1   5       50.70       61.77      5.68 o 
  -3   1   5      271.56      231.53      9.59 o 
  -2   1   5      453.71      448.11     11.85 o 
  -1   1   5       58.10       66.74      4.70 o 
   0   1   5      315.18      290.37     11.27 o 
   1   1   5      130.18      118.60      7.55 o 
   2   1   5      161.21      147.69      8.10 o 
   3   1   5      122.81      129.99      7.70 o 
   4   1   5       63.33       59.41      9.70 o 
   5   1   5       18.82       22.17     22.80 o 
  -8   2   5       28.58       27.86     10.43 o 
  -7   2   5       10.64       22.22      7.09 o 
  -6   2   5      115.98      114.86      9.41 o 
  -5   2   5      208.19      207.18      9.96 o 
  -4   2   5      166.01      157.40      7.56 o 
  -3   2   5        8.33        6.85      2.23 o 
  -2   2   5       44.46       40.06      5.34 o 
  -1   2   5       66.81       76.31      5.45 o 
   0   2   5      109.54      100.46      5.86 o 
   1   2   5      408.99      376.39     11.79 o 
   2   2   5      287.23      271.59     12.15 o 
   3   2   5      104.97      111.22      8.88 o 
   4   2   5        0.34       -6.13      5.17 o 
   5   2   5        0.05       -2.04      8.70 o 
  -8   3   5        2.86        2.02      7.00 o 
  -7   3   5        1.38       -1.00      4.67 o 
  -6   3   5        1.03        4.21      3.52 o 
  -5   3   5       31.16       27.69      4.29 o 
  -4   3   5      262.06      253.43     12.74 o 
  -3   3   5       52.53       45.51      4.54 o 
  -2   3   5      174.00      178.45      7.16 o 
  -1   3   5      196.05      182.65      7.63 o 
   0   3   5      176.12      183.42      7.41 o 
   1   3   5        2.11        5.45      2.46 o 
   2   3   5       21.05       22.95      3.79 o 
   3   3   5        4.47       14.72      4.59 o 
   4   3   5      104.60      105.68     10.60 o 
   5   3   5       15.83        6.28     11.51 o 
  -8   4   5       15.39       20.51      7.10 o 
  -7   4   5       11.34        8.76      5.13 o 
  -6   4   5       86.32       85.99      8.23 o 
  -5   4   5        0.02       -1.24      2.32 o 
  -4   4   5       78.39       79.17      5.70 o 
  -3   4   5       27.65       30.15      3.39 o 
  -2   4   5      112.44      123.46      6.47 o 
  -1   4   5      167.09      164.98     12.80 o 
   0   4   5       75.76       93.93      6.52 o 
   1   4   5      260.43      254.98      9.13 o 
   2   4   5       49.09       52.94      7.22 o 
   3   4   5      221.02      236.12     14.36 o 
   4   4   5       25.49       30.43      6.70 o 
   5   4   5       76.75       86.05     13.26 o 
  -8   5   5       14.38       18.93      7.40 o 
  -7   5   5        0.00        4.25      5.66 o 
  -6   5   5        2.57       -2.92      3.02 o 
  -5   5   5       22.40       20.30      3.68 o 
  -4   5   5      190.16      192.49      7.97 o 
  -3   5   5      371.45      329.77      9.75 o 
  -2   5   5      110.58      135.09      6.86 o 
  -1   5   5      898.65      834.42     21.44 o 
   0   5   5      270.44      268.16      9.93 o 
   1   5   5      392.27      360.74     12.05 o 
   2   5   5        0.32        0.88      3.16 o 
   3   5   5      263.68      282.21     18.69 o 
   4   5   5       55.05       51.62      9.27 o 
   5   5   5      110.44       90.84     17.60 o 
  -8   6   5        0.02        2.50      5.72 o 
  -7   6   5        9.85        8.47      6.11 o 
  -6   6   5       18.88       27.73      4.85 o 
  -5   6   5        5.68        3.56      2.72 o 
  -4   6   5       58.32       61.62      9.16 o 
  -3   6   5      130.50      135.56      6.94 o 
  -2   6   5      241.64      264.58      9.07 o 
  -1   6   5      120.56      112.95      7.17 o 
   0   6   5      582.36      569.12     14.81 o 
   1   6   5      169.34      151.31     11.93 o 
   2   6   5     1047.60      994.78     23.72 o 
   3   6   5       47.06       52.94      8.77 o 
   4   6   5       50.20       47.64      8.46 o 
   5   6   5        0.35        6.02      6.58 o 
  -8   7   5        0.01        2.53      5.94 o 
  -7   7   5       23.42       22.40      5.92 o 
  -6   7   5       10.63       15.31      4.17 o 
  -5   7   5       14.40       12.65      3.20 o 
  -4   7   5        0.72        0.65      2.31 o 
  -3   7   5        1.52        2.28      2.14 o 
  -2   7   5        4.69        3.97      2.14 o 
  -1   7   5       83.01       85.03      5.86 o 
   0   7   5        0.03        2.12      2.99 o 
   1   7   5        6.88        6.40      3.55 o 
   2   7   5      107.93      128.10     10.05 o 
   3   7   5      222.85      208.90     14.69 o 
   4   7   5      150.79      163.38     24.03 o 
   5   7   5       33.29       33.54      8.50 o 
  -8   8   5        0.01        0.15      6.67 o 
  -7   8   5       72.45       65.92     12.18 o 
  -6   8   5        1.72        1.95      3.40 o 
  -5   8   5       92.79       85.43      6.30 o 
  -4   8   5        0.63       -0.07      2.16 o 
  -3   8   5      143.31      157.71      7.75 o 
  -2   8   5       24.14       23.21      3.34 o 
  -1   8   5      193.58      176.05      7.95 o 
   0   8   5       22.67       22.93      5.74 o 
   1   8   5      157.07      169.79     16.78 o 
   2   8   5       37.27       24.74      9.90 o 
   3   8   5       68.31       75.59     10.98 o 
   4   8   5        1.64       -0.64      5.46 o 
   5   8   5       58.46       69.12     10.58 o 
  -8   9   5        0.06       -0.27      5.23 o 
  -7   9   5        3.55       11.53      5.22 o 
  -6   9   5        0.98        4.86      3.67 o 
  -5   9   5      117.64      123.21      8.49 o 
  -4   9   5       86.66       87.02      6.17 o 
  -3   9   5      231.53      253.23     16.90 o 
  -2   9   5      390.21      382.39     12.46 o 
  -1   9   5      443.27      432.09     14.69 o 
   0   9   5       89.94      117.36     11.95 o 
   1   9   5        0.53       -0.13      3.42 o 
   2   9   5       31.01       14.24     11.43 o 
   3   9   5       56.24       62.77     12.51 o 
   4   9   5       41.52       34.47      7.89 o 
   5   9   5        0.17        1.50      6.10 o 
  -8  10   5        0.69        3.52      5.80 o 
  -7  10   5       17.41       16.86      5.13 o 
  -6  10   5        2.55        6.10      3.76 o 
  -5  10   5       21.12       17.71      4.18 o 
  -4  10   5        0.00       -2.61      2.28 o 
  -3  10   5        8.24       14.82      3.22 o 
  -2  10   5       10.97       13.36      2.95 o 
  -1  10   5       24.25       23.35      4.44 o 
   0  10   5       18.06       31.99      5.32 o 
   1  10   5       84.88       89.89      8.55 o 
   2  10   5        1.57       -3.30      4.28 o 
   3  10   5       47.13       59.73     12.98 o 
   4  10   5        0.20       -7.92      6.08 o 
   5  10   5        0.15       -0.60     10.06 o 
  -8  11   5        0.88        2.25      5.67 o 
  -7  11   5        4.80        2.83      4.17 o 
  -6  11   5        2.94        6.18      3.83 o 
  -5  11   5       36.59       32.81      5.22 o 
  -4  11   5      267.54      251.69      9.78 o 
  -3  11   5       71.40       74.71      5.71 o 
  -2  11   5      250.58      245.46     11.94 o 
  -1  11   5       63.24       53.51      6.18 o 
   0  11   5      200.49      177.80     11.31 o 
   1  11   5       34.21       24.46      5.50 o 
   2  11   5        6.48        5.46      4.80 o 
   3  11   5       10.15        6.55     10.73 o 
   4  11   5       14.31       24.93     14.52 o 
  -8  12   5        1.03        2.51      5.55 o 
  -7  12   5      132.06      129.30     10.53 o 
  -6  12   5        0.00        8.97      4.14 o 
  -5  12   5      222.78      241.63     11.80 o 
  -4  12   5        5.10        4.49      2.85 o 
  -3  12   5      102.72      109.05      7.21 o 
  -2  12   5       64.53       54.41      6.26 o 
  -1  12   5       23.53       22.87      4.51 o 
   0  12   5        9.45       19.73      4.55 o 
   1  12   5       17.95       36.56      5.89 o 
   2  12   5       54.32       32.82      7.17 o 
   3  12   5        4.31       11.04      8.73 o 
   4  12   5        0.03        0.82      6.23 o 
  -8  13   5        6.87       14.89      6.44 o 
  -7  13   5       14.64       17.43      5.25 o 
  -6  13   5        3.55        8.13      5.30 o 
  -5  13   5        4.23        6.75      3.76 o 
  -4  13   5       35.66       36.71      4.58 o 
  -3  13   5       30.29       32.42      5.19 o 
  -2  13   5       34.14       40.31      5.43 o 
  -1  13   5       77.62       70.13      7.25 o 
   0  13   5        6.22        8.96      3.60 o 
   1  13   5       27.28       15.26      4.89 o 
   2  13   5       18.90       24.20      7.33 o 
   3  13   5        0.01        7.96      8.22 o 
   4  13   5       20.04       11.98      6.99 o 
  -7  14   5       18.51       23.21      6.04 o 
  -6  14   5       49.28       39.34      6.18 o 
  -5  14   5       21.24       27.51      5.10 o 
  -4  14   5      105.86       80.52      8.01 o 
  -3  14   5        3.63       -0.45      2.96 o 
  -2  14   5        8.21        8.41      3.45 o 
  -1  14   5        0.00        4.43      3.36 o 
   0  14   5       19.11       15.27      4.35 o 
   1  14   5        7.12       27.33      5.33 o 
   2  14   5      160.25      170.45     19.97 o 
   3  14   5        1.06        6.15      8.98 o 
   4  14   5        0.04        3.65      6.73 o 
  -7  15   5       17.27       18.28      5.58 o 
  -6  15   5       27.95       28.13      5.52 o 
  -5  15   5      179.37      200.30     11.75 o 
  -4  15   5       10.82       10.04      4.44 o 
  -3  15   5      505.47      509.13     17.39 o 
  -2  15   5       26.78       27.33      5.62 o 
  -1  15   5      183.57      185.42     12.00 o 
   0  15   5        5.32       -1.12      3.15 o 
   1  15   5       81.07      104.98     14.72 o 
   2  15   5        0.01        4.77      5.01 o 
   3  15   5        2.10       10.34      6.69 o 
   4  15   5        2.37        7.35      7.08 o 
  -7  16   5        0.34        7.92      5.34 o 
  -6  16   5       52.40       53.28      8.29 o 
  -5  16   5        5.32        9.69      5.65 o 
  -4  16   5       13.72        7.10      4.01 o 
  -3  16   5      186.99      196.78     12.31 o 
  -2  16   5        6.53        3.68      3.88 o 
  -1  16   5       99.95       87.20      8.47 o 
   0  16   5      130.44      112.12     12.39 o 
   1  16   5       81.22       79.27     13.38 o 
   2  16   5       23.16       29.72      6.86 o 
   3  16   5       40.27       23.10      7.71 o 
   4  16   5       17.19        4.47     18.03 o 
  -7  17   5       57.44       52.02      8.34 o 
  -6  17   5        3.71        0.62      5.61 o 
  -5  17   5      128.97      126.14     11.99 o 
  -4  17   5        0.04       -4.49      3.85 o 
  -3  17   5      133.07      118.64     13.73 o 
  -2  17   5       21.42       19.49      4.90 o 
  -1  17   5        0.17        3.46      3.51 o 
   0  17   5       36.16       30.88      5.53 o 
   1  17   5       27.46       17.90     11.44 o 
   2  17   5        1.58        8.72      6.12 o 
   3  17   5        0.38        5.61      7.23 o 
   4  17   5        0.31        7.82     14.90 o 
  -7  18   5        5.45       26.28      7.25 o 
  -6  18   5        1.17        3.42      6.32 o 
  -5  18   5       41.29       36.18      7.38 o 
  -4  18   5       28.50       23.29      6.15 o 
  -3  18   5       12.06       16.73      5.75 o 
  -2  18   5        4.69        3.11      3.96 o 
  -1  18   5       50.65       50.03      8.88 o 
   0  18   5       65.45       57.98      7.33 o 
   1  18   5       87.64       72.84     10.08 o 
   2  18   5       65.52       69.91     11.07 o 
   3  18   5        8.84       17.08      7.17 o 
  -6  19   5       13.10       15.45      9.32 o 
  -5  19   5        0.20        0.16      5.06 o 
  -4  19   5        2.21        8.22      4.97 o 
  -3  19   5       61.28       72.40      8.24 o 
  -2  19   5       28.64       33.72      6.05 o 
  -1  19   5       35.69       28.61      5.68 o 
   0  19   5       15.83       17.61      5.11 o 
   1  19   5       73.12       79.58     12.15 o 
   2  19   5        4.18        2.46      6.03 o 
   3  19   5        0.44       14.62     16.07 o 
  -6  20   5        9.33       18.62      7.18 o 
  -5  20   5        2.80        2.10      5.50 o 
  -4  20   5       14.77       14.61      5.89 o 
  -3  20   5        1.77        8.14      4.27 o 
  -2  20   5        8.61        9.00      4.30 o 
  -1  20   5      110.56      111.49     10.09 o 
   0  20   5       27.85       21.77      5.47 o 
   1  20   5      110.01      123.57     22.46 o 
   2  20   5        0.45        1.50      6.30 o 
   3  20   5       54.66       47.16     19.00 o 
  -6  21   5        3.08       13.92      8.87 o 
  -5  21   5       18.73       17.34      8.80 o 
  -4  21   5       23.65       41.59      7.86 o 
  -3  21   5        7.43       11.29      4.92 o 
  -2  21   5      204.48      196.39     15.82 o 
  -1  21   5        5.15        0.30      4.17 o 
   0  21   5       62.60       57.01      7.88 o 
   1  21   5        0.09        2.66      5.66 o 
   2  21   5        1.03        1.35      6.17 o 
  -5  22   5        4.86        8.98      6.81 o 
  -4  22   5        5.86        7.85      6.15 o 
  -3  22   5       27.01       20.04      5.74 o 
  -2  22   5       40.52       33.37      6.40 o 
  -1  22   5        2.19        3.36      4.45 o 
   0  22   5        0.26       10.72      4.70 o 
   1  22   5        4.41       13.85      8.37 o 
   2  22   5        7.09       -6.67      9.79 o 
  -5  23   5        5.91       19.03      9.11 o 
  -4  23   5       13.33       19.57      6.93 o 
  -3  23   5       27.02       26.03      6.66 o 
  -2  23   5        0.72        3.94      4.65 o 
  -1  23   5        8.64       18.35      5.51 o 
   0  23   5        2.98        6.92      5.17 o 
   1  23   5        7.96        4.70      6.16 o 
   2  23   5        0.47        1.64     10.13 o 
  -4  24   5       14.91       13.99      8.93 o 
  -3  24   5        3.18        7.12      5.65 o 
  -2  24   5        2.73       11.53      5.34 o 
  -1  24   5       10.57       16.70      5.59 o 
   0  24   5       32.01       32.28      8.79 o 
   1  24   5        0.36       -4.62      7.74 o 
  -4  25   5        2.69        5.89      7.39 o 
  -3  25   5        0.94        1.90      5.76 o 
  -2  25   5       16.19       17.33      6.18 o 
  -1  25   5       23.15       10.68      6.20 o 
   0  25   5       12.71       18.78     11.20 o 
   1  25   5        4.60        6.26     11.18 o 
  -3  26   5       22.40       11.61      7.76 o 
  -2  26   5        0.81       -0.75      5.77 o 
  -1  26   5        2.29       14.45      6.10 o 
   0  26   5       13.06       20.67     10.65 o 
  -2  27   5        7.96       24.60      8.65 o 
  -1  27   5       10.85       36.10      9.02 o 
  -8   0   6        6.06       -3.35      8.20 o 
  -6   0   6        1.72        3.82      4.99 o 
  -4   0   6      348.83      328.73     18.23 o 
  -2   0   6      894.20      796.53     48.87 o 
   0   0   6     1787.00     1612.63     51.50 o 
   2   0   6      144.74      137.52     12.35 o 
   4   0   6       35.83       48.50     17.36 o 
  -8   1   6        5.46        0.00      5.79 o 
  -7   1   6       65.71       75.29     10.29 o 
  -6   1   6        6.66        6.44      3.79 o 
  -5   1   6      287.90      268.08     11.75 o 
  -4   1   6       65.48       66.88      7.85 o 
  -3   1   6      183.79      190.00     10.52 o 
  -2   1   6      303.81      272.38     17.57 o 
  -1   1   6       16.74       18.23      4.28 o 
   0   1   6       44.62       43.56      6.00 o 
   1   1   6      114.73      131.52     16.51 o 
   2   1   6       43.67       31.78      7.59 o 
   3   1   6       44.82       45.07     16.91 o 
   4   1   6        3.47       -8.92      8.53 o 
  -8   2   6        4.80        7.63      6.08 o 
  -7   2   6        1.12        3.80      5.53 o 
  -6   2   6      131.18      138.30      9.76 o 
  -5   2   6       46.49       49.41      5.75 o 
  -4   2   6      249.14      237.38     10.81 o 
  -3   2   6      171.02      176.62     10.96 o 
  -2   2   6      198.98      221.70     12.26 o 
  -1   2   6      672.89      616.48     18.66 o 
   0   2   6      145.67      148.53     10.20 o 
   1   2   6      681.90      658.58     18.12 o 
   2   2   6       33.72       29.29      6.04 o 
   3   2   6      128.56      130.58     17.65 o 
   4   2   6       29.41       32.48     17.21 o 
  -8   3   6        9.60       12.57      6.85 o 
  -7   3   6        1.05        3.62      5.45 o 
  -6   3   6      193.20      198.51     17.73 o 
  -5   3   6       20.01       30.27      5.40 o 
  -4   3   6      749.62      710.64     26.85 o 
  -3   3   6        4.40        6.67      3.16 o 
  -2   3   6      986.56      885.85     23.20 o 
  -1   3   6        4.47       12.45      4.09 o 
   0   3   6      181.97      182.90      9.72 o 
   1   3   6      267.97      260.65     14.24 o 
   2   3   6        2.32       -0.33      4.09 o 
   3   3   6       64.72       77.24     10.63 o 
   4   3   6        1.04       10.43     14.83 o 
  -8   4   6        0.01        5.10     11.36 o 
  -7   4   6        2.83        7.15      5.42 o 
  -6   4   6        4.98        1.13      4.09 o 
  -5   4   6      310.97      270.19     11.80 o 
  -4   4   6        4.84        6.86      3.31 o 
  -3   4   6      938.20      793.51     23.78 o 
  -2   4   6      188.70      212.91     11.38 o 
  -1   4   6     1116.06     1064.66     23.34 o 
   0   4   6      432.79      408.46     13.26 o 
   1   4   6      279.92      285.78     15.04 o 
   2   4   6      124.29      120.84     13.11 o 
   3   4   6        6.60       11.80      8.34 o 
   4   4   6       19.97       15.77     10.25 o 
  -8   5   6        9.24       18.48      7.27 o 
  -7   5   6        3.09        7.06      5.64 o 
  -6   5   6       48.25       58.47      7.34 o 
  -5   5   6        0.82        0.48      3.15 o 
  -4   5   6        9.27        4.40      4.83 o 
  -3   5   6       63.71       58.01      7.26 o 
  -2   5   6       11.01       18.74      3.54 o 
  -1   5   6        3.51        4.43      2.73 o 
   0   5   6       12.10       23.58      5.05 o 
   1   5   6      219.73      216.51     13.38 o 
   2   5   6        0.65       15.96      6.38 o 
   3   5   6        2.06        8.95      5.81 o 
   4   5   6        3.07        3.25      7.15 o 
  -8   6   6        0.33        2.78      5.61 o 
  -7   6   6       22.56       28.93      7.54 o 
  -6   6   6        2.69        5.61      4.24 o 
  -5   6   6      162.37      162.78      9.97 o 
  -4   6   6        2.21        4.78      3.41 o 
  -3   6   6      747.16      701.76     19.72 o 
  -2   6   6       87.82      105.43      6.94 o 
  -1   6   6      696.23      608.46     16.05 o 
   0   6   6        1.09       12.94      4.22 o 
   1   6   6      334.51      311.81     15.80 o 
   2   6   6       15.23       23.46      6.32 o 
   3   6   6      224.85      202.45     14.98 o 
   4   6   6        1.75        5.95      7.54 o 
  -8   7   6        0.20        3.36      5.85 o 
  -7   7   6        0.02        6.13      4.60 o 
  -6   7   6        1.99        4.92      4.39 o 
  -5   7   6       28.39       30.40      4.77 o 
  -4   7   6        0.71        3.48      3.54 o 
  -3   7   6        7.47       12.03      3.39 o 
  -2   7   6       39.27       42.37      4.64 o 
  -1   7   6       14.53       12.79      3.95 o 
   0   7   6       48.14       57.43      7.08 o 
   1   7   6       32.57       33.18      5.82 o 
   2   7   6        3.37        0.17      5.47 o 
   3   7   6        6.56        3.67      6.78 o 
   4   7   6        1.35        6.91      7.51 o 
  -8   8   6        7.87        6.27      6.02 o 
  -7   8   6        0.71       -2.61      4.64 o 
  -6   8   6        3.10        4.35      4.33 o 
  -5   8   6        1.26        3.07      3.33 o 
  -4   8   6      143.74      170.72      8.92 o 
  -3   8   6       55.46       69.12      7.56 o 
  -2   8   6      133.82      121.97      9.18 o 
  -1   8   6      105.57      128.09      9.56 o 
   0   8   6      324.82      288.00     14.65 o 
   1   8   6        5.25        7.68      6.84 o 
   2   8   6        0.28       -7.06      5.46 o 
   3   8   6       26.38       31.66      8.80 o 
   4   8   6        0.43        9.10      7.04 o 
  -8   9   6        0.05        2.24      6.16 o 
  -7   9   6       15.51       19.57      5.69 o 
  -6   9   6       35.80       54.88      7.45 o 
  -5   9   6       40.05       30.69      5.14 o 
  -4   9   6       23.22       19.04      3.71 o 
  -3   9   6        7.24        7.45      2.89 o 
  -2   9   6        4.39        5.45      3.51 o 
  -1   9   6        0.01        2.68      3.42 o 
   0   9   6       53.93       49.55      6.88 o 
   1   9   6        0.06        5.85      3.92 o 
   2   9   6      177.96      159.82     15.06 o 
   3   9   6        0.07      -10.49      8.82 o 
   4   9   6       23.98       37.79     12.19 o 
  -8  10   6        1.77       -2.22     11.36 o 
  -7  10   6        0.81        0.60      4.57 o 
  -6  10   6       38.47       48.32      7.00 o 
  -5  10   6        5.13        7.22      3.31 o 
  -4  10   6       48.55       52.09      5.39 o 
  -3  10   6        2.35        0.13      3.19 o 
  -2  10   6      166.97      207.47     12.11 o 
  -1  10   6       20.16       16.68      5.57 o 
   0  10   6        7.43       10.81      4.47 o 
   1  10   6       56.90       66.05      8.38 o 
   2  10   6        3.67        7.42      5.85 o 
   3  10   6       19.19       15.76     10.21 o 
   4  10   6        2.42        2.50      8.75 o 
  -8  11   6        3.96        6.33     10.43 o 
  -7  11   6        9.02       15.80      8.18 o 
  -6  11   6        1.28       -0.26      3.90 o 
  -5  11   6        9.07        9.54      4.00 o 
  -4  11   6        1.52        4.09      2.73 o 
  -3  11   6       11.68       10.92      4.01 o 
  -2  11   6        0.00        0.48      3.41 o 
  -1  11   6       77.43       77.15     10.01 o 
   0  11   6       16.16       17.37      4.98 o 
   1  11   6        1.98        6.72      4.30 o 
   2  11   6       26.48       33.89      9.26 o 
   3  11   6        1.80        2.13      9.56 o 
  -7  12   6       12.89       17.64      6.00 o 
  -6  12   6        1.48       -4.22      3.64 o 
  -5  12   6        5.67        7.84      3.93 o 
  -4  12   6       43.93       50.96     10.07 o 
  -3  12   6       38.92       38.11      6.02 o 
  -2  12   6      112.05      122.09     11.56 o 
  -1  12   6      126.34       99.40      8.98 o 
   0  12   6      119.32      130.55     11.52 o 
   1  12   6       95.30       88.82      9.31 o 
   2  12   6        0.02        9.50      5.67 o 
   3  12   6        4.12        8.91      8.92 o 
  -7  13   6       26.06       31.76      6.91 o 
  -6  13   6       91.53       89.87      8.48 o 
  -5  13   6      122.14      127.86      9.56 o 
  -4  13   6       42.40       44.99     10.99 o 
  -3  13   6       39.62       32.62      5.18 o 
  -2  13   6        0.02        5.76      4.84 o 
  -1  13   6       52.10       45.26      6.75 o 
   0  13   6       12.77       17.06      5.30 o 
   1  13   6       61.30       57.23      9.23 o 
   2  13   6        7.27        4.66      6.26 o 
   3  13   6        6.13        5.63      9.31 o 
  -7  14   6        0.04        7.49      5.19 o 
  -6  14   6       64.54       70.46      7.84 o 
  -5  14   6        0.61        1.04      4.86 o 
  -4  14   6      258.68      255.85     18.69 o 
  -3  14   6       32.32       30.97      5.42 o 
  -2  14   6      273.47      225.25     16.18 o 
  -1  14   6        1.49        2.32      3.73 o 
   0  14   6      237.36      224.47     14.26 o 
   1  14   6       11.63        0.91      5.97 o 
   2  14   6       52.01       68.77     11.05 o 
   3  14   6        0.00       -0.34      6.49 o 
  -7  15   6       21.61       18.22      8.26 o 
  -6  15   6        2.53        8.55      5.64 o 
  -5  15   6       59.06       73.12      9.67 o 
  -4  15   6       12.60       18.82      5.01 o 
  -3  15   6       13.15       16.63      4.86 o 
  -2  15   6        0.00       10.84      4.14 o 
  -1  15   6       28.21       14.66      5.36 o 
   0  15   6        8.95       19.70      5.07 o 
   1  15   6        6.70       14.16      6.49 o 
   2  15   6        0.01       11.99      6.58 o 
   3  15   6        6.16        8.08      7.75 o 
  -7  16   6        0.12        9.96      6.94 o 
  -6  16   6        0.16        6.53      5.99 o 
  -5  16   6       28.85       28.62      7.41 o 
  -4  16   6       15.37       21.78      5.71 o 
  -3  16   6      126.97      118.07     10.24 o 
  -2  16   6        1.51        5.52      4.25 o 
  -1  16   6      110.40       86.83     13.72 o 
   0  16   6       12.71       16.72      7.59 o 
   1  16   6        0.66       -2.85      5.01 o 
   2  16   6        3.24        6.19      6.51 o 
   3  16   6       31.66       50.29     19.37 o 
  -7  17   6        5.02       14.27      7.20 o 
  -6  17   6        5.25       21.73      6.84 o 
  -5  17   6        1.42       -0.89      4.74 o 
  -4  17   6        1.22        8.00      4.90 o 
  -3  17   6        0.22        0.52      5.02 o 
  -2  17   6        4.95        8.84      4.44 o 
  -1  17   6        0.36       -5.01      3.85 o 
   0  17   6        0.35       -3.81      4.00 o 
   1  17   6        8.92        0.13      5.48 o 
   2  17   6       12.84       11.60      7.21 o 
  -6  18   6        1.31        5.68      6.40 o 
  -5  18   6       45.75       67.24      9.90 o 
  -4  18   6       13.18       13.09      5.09 o 
  -3  18   6       70.18       78.96      9.07 o 
  -2  18   6       64.42       78.69     11.98 o 
  -1  18   6       62.98       61.81      8.06 o 
   0  18   6       17.12       14.66      5.47 o 
   1  18   6       49.47       60.57     16.91 o 
   2  18   6        5.81       13.48      6.86 o 
  -6  19   6        2.14        5.21      6.17 o 
  -5  19   6        1.74        7.78      5.61 o 
  -4  19   6        1.73       12.84      5.90 o 
  -3  19   6        0.24        6.52      4.79 o 
  -2  19   6       15.71       10.41      4.80 o 
  -1  19   6       66.20       58.20     14.51 o 
   0  19   6       29.41       24.87      6.08 o 
   1  19   6       33.13       30.14      9.44 o 
   2  19   6       10.25       25.42     10.72 o 
  -6  20   6        0.63       -0.46      7.61 o 
  -5  20   6        8.13       14.53      6.43 o 
  -4  20   6       30.29       22.69      7.17 o 
  -3  20   6       64.55       66.19      8.45 o 
  -2  20   6       48.87       50.81      7.78 o 
  -1  20   6       94.48      110.50     12.56 o 
   0  20   6       67.39       62.59     11.23 o 
   1  20   6       32.85       48.10      9.61 o 
  -5  21   6        9.69        9.88      6.85 o 
  -4  21   6        5.29       16.71      6.94 o 
  -3  21   6        0.20        6.72      4.83 o 
  -2  21   6       20.83       13.74      5.71 o 
  -1  21   6        4.18        4.90      5.52 o 
   0  21   6        7.45        8.88      6.13 o 
   1  21   6        9.49        5.44     11.92 o 
  -5  22   6       12.96       14.30     12.85 o 
  -4  22   6       41.69       52.47      9.65 o 
  -3  22   6       57.35       59.04      8.68 o 
  -2  22   6       34.00       31.88      7.47 o 
  -1  22   6       23.72       23.65      7.83 o 
   0  22   6        7.40        7.23      7.26 o 
  -4  23   6       13.36       15.49      7.35 o 
  -3  23   6       12.39       15.08      6.30 o 
  -2  23   6        4.51       -2.68      5.41 o 
  -1  23   6       14.36       18.67      6.72 o 
   0  23   6        3.98        6.92      5.78 o 
  -4  24   6        0.63        2.45      8.61 o 
  -3  24   6        2.22       11.38      5.79 o 
  -2  24   6       51.58       42.75      9.61 o 
  -1  24   6        0.23       -3.90      5.40 o 
  -3  25   6        6.00       -1.05     25.14 o 
  -2  25   6       54.55       50.56     12.53 o 
  -1  25   6        0.87        7.36      8.72 o 
  -7   0   7        3.96        5.81      7.52 o 
  -5   0   7      150.23      143.36     14.51 o 
  -3   0   7      854.59      816.93     34.01 o 
  -1   0   7     1232.54     1195.61     53.46 o 
  -7   1   7      129.60      120.43     13.63 o 
  -6   1   7        6.70        1.31      3.47 o 
  -5   1   7       99.46       99.87      8.57 o 
  -4   1   7       10.69       13.56      4.13 o 
  -3   1   7       51.72       59.82      7.16 o 
  -2   1   7       50.82       49.97      6.50 o 
  -1   1   7      149.11      153.88     11.37 o 
   0   1   7        8.49       15.14      5.72 o 
   1   1   7       47.58       49.13      8.79 o 
   2   1   7        3.21       25.11      9.22 o 
  -7   2   7       27.30       32.92      7.75 o 
  -6   2   7        1.38        2.71      3.52 o 
  -5   2   7      135.40      124.72     10.97 o 
  -4   2   7        3.00        7.98      3.71 o 
  -3   2   7      176.30      162.28     10.98 o 
  -2   2   7        0.84        0.24      3.51 o 
  -1   2   7       71.60       68.53      8.75 o 
   0   2   7       27.44       48.84     12.39 o 
   1   2   7       10.12       18.01      6.30 o 
   2   2   7        0.41        4.32     11.99 o 
  -7   3   7        8.51       11.86      6.44 o 
  -6   3   7       14.60        3.77      3.81 o 
  -5   3   7        0.98        3.89      3.50 o 
  -4   3   7       31.63       27.09      7.82 o 
  -3   3   7       31.58       41.21      6.06 o 
  -2   3   7       28.29       32.36      5.99 o 
  -1   3   7        0.78        0.92      3.59 o 
   0   3   7        0.73        2.21      4.77 o 
   1   3   7        3.40        1.13      5.14 o 
   2   3   7       39.55       52.22     10.65 o 
  -7   4   7       71.19       77.29     11.40 o 
  -6   4   7      124.65      132.48     10.00 o 
  -5   4   7      216.35      210.69     11.96 o 
  -4   4   7      128.96      144.86     13.74 o 
  -3   4   7      268.97      253.53     20.77 o 
  -2   4   7       37.95       53.13      6.73 o 
  -1   4   7      104.80      100.66     14.70 o 
   0   4   7        3.13        9.58      6.17 o 
   1   4   7       22.93       21.70      6.93 o 
   2   4   7       21.22       33.03      9.68 o 
  -7   5   7       16.61       26.99      6.60 o 
  -6   5   7       88.09       91.41      9.67 o 
  -5   5   7       60.63       66.62      7.33 o 
  -4   5   7      168.45      179.01     13.60 o 
  -3   5   7      136.84      146.55     11.43 o 
  -2   5   7       87.52       92.93      8.64 o 
  -1   5   7       47.66       57.33      8.30 o 
   0   5   7        0.02       -1.69      4.58 o 
   1   5   7       15.59       10.55      6.84 o 
   2   5   7       25.94       23.10      8.72 o 
   3   5   7        1.94       12.52     10.58 o 
  -7   6   7        0.36        4.81      4.62 o 
  -6   6   7       20.03        9.64      5.24 o 
  -5   6   7        2.10        5.74      3.84 o 
  -4   6   7       25.33       23.28      5.08 o 
  -3   6   7        2.71        3.32      5.03 o 
  -2   6   7       44.26       31.27      6.46 o 
  -1   6   7        1.47       -4.14      4.28 o 
   0   6   7       44.96       57.65     13.98 o 
   1   6   7        3.63        7.04      5.51 o 
   2   6   7        2.66        2.38      7.33 o 
   3   6   7        5.99        7.68      6.85 o 
  -7   7   7       20.09       25.29      6.14 o 
  -6   7   7        0.14        6.94      4.83 o 
  -5   7   7       11.32       10.93      4.21 o 
  -4   7   7        2.68        7.16      3.64 o 
  -3   7   7       33.89       29.99      6.85 o 
  -2   7   7        0.38       -5.45      5.24 o 
  -1   7   7        0.24       -1.34      4.61 o 
   0   7   7        6.62        1.92      4.58 o 
   1   7   7       44.59       41.61      8.68 o 
   2   7   7        8.53        7.89      9.31 o 
   3   7   7       12.94       13.04      8.27 o 
  -7   8   7       80.84       80.69     17.39 o 
  -6   8   7       20.22       22.19      5.67 o 
  -5   8   7      102.45      100.30      8.87 o 
  -4   8   7       19.78       14.33      5.05 o 
  -3   8   7        6.65        4.96      5.98 o 
  -2   8   7        1.57        2.10      4.87 o 
  -1   8   7       27.85       32.03      7.14 o 
   0   8   7        5.39        5.83      5.91 o 
   1   8   7        0.47        4.22      6.54 o 
   2   8   7       26.23       35.53      8.72 o 
   3   8   7        9.54        0.84     18.11 o 
  -7   9   7       16.30       17.31      5.99 o 
  -6   9   7       14.12       14.74      5.36 o 
  -5   9   7       40.19       52.04      6.79 o 
  -4   9   7       47.76       51.21      8.15 o 
  -3   9   7      108.78      120.48     12.30 o 
  -2   9   7       26.59       23.44      6.67 o 
  -1   9   7        2.59        3.37      4.81 o 
   0   9   7        9.63        8.30      4.53 o 
   1   9   7        8.92       12.94      6.25 o 
   2   9   7       43.81       45.87      9.80 o 
   3   9   7        0.75       17.65      7.52 o 
  -7  10   7        0.73       13.40      8.81 o 
  -6  10   7        0.12        2.87      6.61 o 
  -5  10   7       51.46       49.83      6.59 o 
  -4  10   7        0.02        1.83      4.95 o 
  -3  10   7       78.97       72.60      9.74 o 
  -2  10   7       19.56       17.88      6.01 o 
  -1  10   7        2.25        4.04      4.02 o 
   0  10   7        5.74        8.98      4.69 o 
   1  10   7       87.02       77.57     12.96 o 
   2  10   7        5.12        5.85      6.72 o 
  -7  11   7        9.97       10.75      5.61 o 
  -6  11   7        2.90        6.51      5.82 o 
  -5  11   7       12.58       13.57      6.16 o 
  -4  11   7        7.71        6.50      5.19 o 
  -3  11   7        1.61        3.95      5.03 o 
  -2  11   7       44.97       48.31      8.42 o 
  -1  11   7      102.74       99.76      9.72 o 
   0  11   7       85.21       85.99      9.26 o 
   1  11   7       19.38       21.55      8.39 o 
   2  11   7        7.20       11.05     11.62 o 
  -7  12   7       21.13       45.96      8.08 o 
  -6  12   7        9.15       20.83      8.56 o 
  -5  12   7        5.67       13.71      6.84 o 
  -4  12   7       18.38       30.12     10.08 o 
  -3  12   7        9.19       11.38      5.40 o 
  -2  12   7      213.17      235.83     14.39 o 
  -1  12   7       15.18       13.56      5.11 o 
   0  12   7       69.54       73.89      8.69 o 
   1  12   7        2.42        1.87      5.68 o 
   2  12   7       38.92       32.80      9.12 o 
  -7  13   7       14.34       17.87      8.47 o 
  -6  13   7        5.32       24.95      8.61 o 
  -5  13   7        6.80        7.83      6.84 o 
  -4  13   7       36.86       35.60      7.94 o 
  -3  13   7       15.14       22.79      5.75 o 
  -2  13   7       50.93       57.64      8.47 o 
  -1  13   7       44.66       54.44      7.63 o 
   0  13   7        0.27        2.93      4.51 o 
   1  13   7        1.98       12.44      6.85 o 
   2  13   7        6.54        7.23      6.52 o 
  -7  14   7        0.25       -9.46     11.47 o 
  -6  14   7       18.17       13.55     10.06 o 
  -5  14   7       13.99       15.15      7.79 o 
  -4  14   7        2.39        2.90      5.34 o 
  -3  14   7        8.34        7.44      5.40 o 
  -2  14   7        5.03        1.24      4.85 o 
  -1  14   7       23.02       34.54      6.51 o 
   0  14   7       36.28       60.87     10.88 o 
   1  14   7       59.44       69.79     11.23 o 
   2  14   7        1.63       17.05      9.92 o 
  -6  15   7        2.09       -3.38      7.11 o 
  -5  15   7        9.71       14.51      8.09 o 
  -4  15   7        0.14        3.89      4.63 o 
  -3  15   7        0.05        2.89      4.49 o 
  -2  15   7        1.04        0.68      4.33 o 
  -1  15   7        1.12        1.86      4.55 o 
   0  15   7       13.09       14.69      6.25 o 
   1  15   7        0.81       -4.44      6.53 o 
   2  15   7        1.67       10.21     12.67 o 
  -6  16   7       31.85       26.53     15.91 o 
  -5  16   7        0.80       -2.13      6.91 o 
  -4  16   7       28.68       27.52      6.38 o 
  -3  16   7        0.31       -2.93      4.17 o 
  -2  16   7        6.47       13.92      5.38 o 
  -1  16   7       36.35       38.48      6.91 o 
   0  16   7       10.11       13.00      5.79 o 
   1  16   7       13.21       14.55      7.19 o 
  -6  17   7        0.58       -8.34      9.83 o 
  -5  17   7        2.53        1.64      6.07 o 
  -4  17   7        1.47       12.92      6.51 o 
  -3  17   7       86.25       86.13      9.58 o 
  -2  17   7        1.71        9.37      5.17 o 
  -1  17   7       20.39       20.32      5.79 o 
   0  17   7        0.30        2.40      5.45 o 
   1  17   7        5.47       15.62      9.27 o 
  -5  18   7        7.95       13.65      6.78 o 
  -4  18   7       13.15       19.57      6.20 o 
  -3  18   7       40.34       46.98      7.84 o 
  -2  18   7        0.18        0.37      4.59 o 
  -1  18   7       29.45       27.95      6.39 o 
   0  18   7        4.49        0.69      6.48 o 
   1  18   7       27.86       46.04     14.90 o 
  -5  19   7       32.66       39.60     10.73 o 
  -4  19   7        6.45        9.95      5.91 o 
  -3  19   7       22.69       24.55      6.91 o 
  -2  19   7        6.75       15.48      6.31 o 
  -1  19   7       66.69       66.72      9.07 o 
   0  19   7        7.25       10.99      7.00 o 
  -5  20   7        8.77        4.64     14.94 o 
  -4  20   7        0.45        2.07      6.15 o 
  -3  20   7        0.16       -0.44      5.52 o 
  -2  20   7       16.22       15.68      6.48 o 
  -1  20   7       23.88       21.92      6.42 o 
   0  20   7        1.65       10.06      9.76 o 
  -4  21   7       19.63       34.62     10.39 o 
  -3  21   7        0.26        5.39      5.18 o 
  -2  21   7       63.01       83.00     10.28 o 
  -1  21   7        1.88       17.39      8.59 o 
  -3  22   7       14.09       28.60      8.35 o 
  -2  22   7       10.18       10.18      6.76 o 
  -6   0   8       44.43       59.47     10.70 o 
  -4   0   8      117.56      137.35     15.70 o 
  -2   0   8      339.05      384.03     82.33 o 
   0   0   8       73.47      100.13     24.06 o 
  -7   1   8        3.74       -3.19      4.17 o 
  -6   1   8        4.60        1.28      5.50 o 
  -5   1   8        0.37       10.77      7.03 o 
  -4   1   8       17.31       17.32      5.18 o 
  -3   1   8        0.01        7.69      4.35 o 
  -2   1   8       51.27       57.74      8.00 o 
  -1   1   8       28.09       55.05      9.61 o 
   0   1   8        1.80       -0.99      8.40 o 
   1   1   8       28.43       31.79     11.85 o 
  -7   2   8       24.87       25.44      6.80 o 
  -6   2   8        0.17        0.59      3.66 o 
  -5   2   8       88.91       92.37     14.67 o 
  -4   2   8        8.61       12.61      4.59 o 
  -3   2   8       85.71       84.29      9.32 o 
  -2   2   8       21.59       18.47      5.87 o 
  -1   2   8        0.93       -1.57      5.60 o 
   0   2   8       17.01        9.02      8.03 o 
   1   2   8        0.09        1.56     12.37 o 
  -7   3   8       38.48       46.57      8.43 o 
  -6   3   8       12.04       20.40      5.05 o 
  -5   3   8       53.19       57.55      7.58 o 
  -4   3   8       29.06       33.76      6.28 o 
  -3   3   8        0.83       -2.59      3.97 o 
  -2   3   8        1.63        7.63      5.69 o 
  -1   3   8        0.45        5.18      6.83 o 
   0   3   8       64.45       56.58     11.57 o 
   1   3   8        0.00       18.00     10.08 o 
  -7   4   8        3.92        1.86      4.98 o 
  -6   4   8        1.98       11.01      4.34 o 
  -5   4   8       11.76       17.74      6.19 o 
  -4   4   8       18.95       32.19      6.21 o 
  -3   4   8       10.57       24.75      5.62 o 
  -2   4   8      108.65      112.73     12.88 o 
  -1   4   8       41.04       45.28      9.83 o 
   0   4   8       50.55       34.04      8.89 o 
   1   4   8       12.81        6.84      6.93 o 
   2   4   8        1.16        3.20     14.23 o 
  -7   5   8       10.98       24.22      7.94 o 
  -6   5   8        6.48        1.23      3.99 o 
  -5   5   8       48.16       51.74      9.17 o 
  -4   5   8       25.08       26.59      6.02 o 
  -3   5   8        1.93        2.85      5.40 o 
  -2   5   8       13.71       24.68     13.82 o 
  -1   5   8        9.30       12.72      7.22 o 
   0   5   8        2.11        6.20      6.40 o 
   1   5   8        0.36       15.95      7.13 o 
  -7   6   8       14.15       15.77      7.22 o 
  -6   6   8        4.69        8.06      4.82 o 
  -5   6   8        8.81       16.17      5.01 o 
  -4   6   8        8.07       19.40      5.43 o 
  -3   6   8      116.68      124.21     21.83 o 
  -2   6   8        1.36       -2.08      5.10 o 
  -1   6   8       36.12       38.06     12.57 o 
   0   6   8        0.32        6.00      6.82 o 
   1   6   8       56.17       65.97     11.39 o 
  -7   7   8        0.45        3.61      6.62 o 
  -6   7   8       25.77       18.75      5.72 o 
  -5   7   8        2.56        5.33      4.29 o 
  -4   7   8       11.24       10.37      6.96 o 
  -3   7   8        0.08        6.90      6.63 o 
  -2   7   8       19.68       20.37      7.06 o 
  -1   7   8       12.74       13.44      7.45 o 
   0   7   8        0.38        3.11      6.06 o 
   1   7   8        3.83        5.20      8.43 o 
  -7   8   8        0.07        6.31      7.18 o 
  -6   8   8        2.50        2.47      4.81 o 
  -5   8   8        1.05        7.01      6.30 o 
  -4   8   8        0.02        4.64      5.45 o 
  -3   8   8       15.14       22.26      7.09 o 
  -2   8   8       17.59       16.47      6.73 o 
  -1   8   8       24.87       26.61      8.26 o 
   0   8   8        2.31        9.79      7.49 o 
   1   8   8        1.52       -7.53      7.77 o 
  -6   9   8        0.39       -1.03      4.91 o 
  -5   9   8        0.90       -1.85      5.72 o 
  -4   9   8        0.33        1.78      6.80 o 
  -3   9   8       17.73       18.95      6.89 o 
  -2   9   8        1.52       -4.04      5.23 o 
  -1   9   8       19.41       11.97      7.00 o 
   0   9   8       54.16       72.97     13.08 o 
   1   9   8        2.55       -1.21      7.74 o 
  -6  10   8       21.44       33.09     10.29 o 
  -5  10   8       17.82        5.92      7.19 o 
  -4  10   8      146.50      144.37     18.85 o 
  -3  10   8        9.42       -0.54      5.78 o 
  -2  10   8       54.15       41.40      8.89 o 
  -1  10   8       19.70        5.89      6.13 o 
   0  10   8       22.22       12.70      7.20 o 
   1  10   8        6.97        0.69      8.08 o 
  -6  11   8        3.98       17.08     12.14 o 
  -5  11   8       14.57       18.79      7.40 o 
  -4  11   8       11.23        7.60      6.99 o 
  -3  11   8        0.07        6.53      5.88 o 
  -2  11   8       12.05       23.60      9.30 o 
  -1  11   8        0.04       -5.07      5.54 o 
   0  11   8       86.37       94.58     13.44 o 
   1  11   8        2.37        8.42     10.13 o 
  -6  12   8        3.38      -10.65     11.40 o 
  -5  12   8        6.08        7.95      6.76 o 
  -4  12   8       34.55       45.76     16.05 o 
  -3  12   8        1.81        4.54      5.79 o 
  -2  12   8      110.10      142.93     15.23 o 
  -1  12   8        7.07       11.21      6.73 o 
   0  12   8       35.26       33.52      8.99 o 
  -5  13   8        0.51        7.62      7.40 o 
  -4  13   8        0.25       -4.94      5.53 o 
  -3  13   8        7.91        8.10      6.50 o 
  -2  13   8        0.38        4.90      6.15 o 
  -1  13   8        2.60        5.11      6.57 o 
   0  13   8       17.63       30.08      8.14 o 
  -5  14   8       21.45       28.56     13.37 o 
  -4  14   8        2.60       -1.60      6.67 o 
  -3  14   8       68.76       59.09     10.46 o 
  -2  14   8        6.67        9.81      6.63 o 
  -1  14   8        8.22        9.40      6.95 o 
   0  14   8        9.62       16.17     11.18 o 
  -4  15   8        9.39        2.68      6.83 o 
  -3  15   8        3.02        6.40      6.27 o 
  -2  15   8        6.79       19.60      7.78 o 
  -1  15   8        1.38       12.13      7.82 o 
  -4  16   8        0.24        1.72      6.81 o 
  -3  16   8       35.72       34.35      8.96 o 
  -2  16   8        1.07        5.35      7.34 o 
  -1  16   8       35.43       18.33     11.99 o 
  -4  17   8        2.29       11.25     15.72 o 
  -3  17   8       10.58        5.59      6.92 o 
  -2  17   8        2.10       -5.28      8.33 o 
  -1  17   8        4.26        0.15      9.46 o 
  -3  18   8       11.95       13.19     17.43 o 
  -2  18   8        1.39       -5.66      8.34 o 
  -5   0   9        4.32       17.35      8.38 o 
  -3   0   9      117.17      163.59     19.53 o 
  -1   0   9       20.64       31.44     18.77 o 
  -6   1   9       24.92       21.73      6.42 o 
  -5   1   9        0.01        4.49      5.20 o 
  -4   1   9      106.64      101.87     10.66 o 
  -3   1   9       34.02       43.74      7.83 o 
  -2   1   9       91.85       87.55     16.58 o 
  -1   1   9       48.98       78.02     16.66 o 
   0   1   9       61.85       75.92     35.65 o 
  -6   2   9        2.46       -0.03      7.54 o 
  -5   2   9       14.81       14.30      5.68 o 
  -4   2   9        1.01        4.77      5.22 o 
  -3   2   9       25.88       20.39      7.86 o 
  -2   2   9        3.52        3.67      7.53 o 
  -1   2   9        6.59        8.85      9.53 o 
   0   2   9        0.52       12.71      9.49 o 
  -6   3   9        4.20       12.74      7.01 o 
  -5   3   9       21.77       22.21      6.73 o 
  -4   3   9       23.94       31.94      6.75 o 
  -3   3   9       14.78       16.94     10.86 o 
  -2   3   9        3.17        3.69      6.99 o 
  -1   3   9        1.17        3.66      7.22 o 
   0   3   9       40.03       38.65     23.06 o 
  -6   4   9       17.90       27.35     10.61 o 
  -5   4   9        1.59        5.22      5.06 o 
  -4   4   9        1.61        7.29      6.82 o 
  -3   4   9        0.03        3.05      7.23 o 
  -2   4   9       13.04       21.37      8.07 o 
  -1   4   9        0.05       -1.98      6.49 o 
   0   4   9        4.75       23.84     13.56 o 
  -6   5   9        5.12        5.39      6.78 o 
  -5   5   9       22.02       37.82      8.95 o 
  -4   5   9       14.14        9.37      6.61 o 
  -3   5   9       54.17       75.43     11.63 o 
  -2   5   9        9.72       11.26      7.62 o 
  -1   5   9       49.49       59.48     37.96 o 
  -5   6   9        8.38       19.87      7.52 o 
  -4   6   9       18.16       30.09      8.80 o 
  -3   6   9        7.30        8.79      6.68 o 
  -2   6   9        0.00        8.37      6.92 o 
  -1   6   9       11.23        2.63      8.51 o 
  -5   7   9        3.35        6.25      6.44 o 
  -4   7   9       12.27       26.32      7.65 o 
  -3   7   9        4.68        9.69      7.08 o 
  -2   7   9        9.30        9.63      8.91 o 
  -1   7   9        1.70       10.58      8.37 o 
  -5   8   9        4.15       -9.31     12.29 o 
  -4   8   9        1.45       -3.52      7.52 o 
  -3   8   9        2.98       10.10      7.84 o 
  -2   8   9       22.32       36.33      8.70 o 
  -1   8   9        1.44       -8.65      8.49 o 
  -5   9   9        0.00        5.51     13.19 o 
  -4   9   9       10.62       13.31      7.41 o 
  -3   9   9        4.49        3.00     12.93 o 
  -2   9   9       24.35       22.33      7.94 o 
  -1   9   9        0.61        7.02      7.55 o 
  -5  10   9        5.43       15.65     14.45 o 
  -4  10   9       29.22       29.72     11.26 o 
  -3  10   9        0.40        1.95      6.35 o 
  -2  10   9       40.39       73.98     14.01 o 
  -3  11   9       16.75       19.30     17.14 o 
                                                 
